# Supplementary material for: The Arabidopsis Kinome: phylogeny and evolutionary insights into functional diversification
Source: BMC Genomics. 2014 Jul 1;15(1):548. doi: 10.1186/1471-2164-15-548 (PMC4112214; doi:10.1186/1471-2164-15-548)
Supplement: Supplementary file 1 — Additional file 1: (A) List of all 940 kinases and 111 other kinases subjected to this study with respective information about subcellular location and proposed annotation based on the phylogeny. New identified members of a soluble family are marked with one asterisk; re-organization receptor kinases from functional MAPMAN bins into family categorized bins is marked with two asterisks. Family names from EKDP are included as reference. (B) Full family names, information on family annotation for soluble kinases as well as extended MAPMAN bins and proposed bin notation of new kinase-related bins. (XLSX 167 KB) [file 12864_2014_6281_MOESM1_ESM.xlsx]

## Sheet: Suppl 1A
Supplementary Table 1: List of all 942 Kinases subjected to this study with respective information about subcellular location, current family annotation and proposed new annotation based on our phylogeny. New identified kinases - family and/or name - are marked with one asterisk; re-organised family assignment for RLKs is marked with two asterisks. Further information is listed for published loss…
1) Tanz, S.K., Castleden, I., Hooper, C.M., Vacher, M., Small, I. and Millar, H.A. (2013) SUBA3: a database for integrating experimentation and prediction to define the SUBcellular location of proteins in Arabidopsis. Nucleic acids research, 41, D1185-1191.
2) Lloyd, J. and Meinke, D. (2012) A comprehensive dataset of genes with a loss-of-function mutant phenotype in Arabidopsis. Plant physiology, 158, 1115-1129.
3) Meinke, D.W. (2013) A survey of dominant mutations in Arabidopsis thaliana. Trends in plant science, 18, 84-91.
4) Podell, S. and Gribskov, M. (2004) Predicting N-terminal myristoylation sites in plant proteins. BMC genomics, 5, 37.
5) Thimm, O., Blasing, O., Gibon, Y., Nagel, A., Meyer, S., Kruger, P., Selbig, J., Muller, L.A., Rhee, S.Y. and Stitt, M. (2004) MAPMAN: a user-driven tool to display genomics data sets onto diagrams of metabolic pathways and other biological processes. Plant J, 37, 914-939.
6) Zulawski, M., Braginets, R. and Schulze, W.X. (2013) PhosPhAt goes kinases--searchable protein kinase target information in the plant phosphorylation site database PhosPhAt. Nucleic Acids Research, 41, D1176-1184.
7) Wang Y, Liu Z, Chen H, Gao T, Pan Z, Yang Q, Guo YA, Xue Y (2014) EKPD: A Hierarchical Database of Eukaryotic Protein Kinases and Protien Phosphatases." Nucleic Acids Research 42 (1): D496-D502
8) Durek P, Schmidt R, Heazlewood JL, Jones A, MacLean D, Nagel A, Kersten B, Schulze WX (2010) Phosphat: The Arabidopsis Thaliana Phosphorylation Site Database. An Update. Nucleic Acids Research 38 (2010): D828-D34.
	942				553																	289	77	108
	1053				569						family annotation		phenotype information				current annotation in MAPMAN (5)		proposed annotation for MAPMAN bins based on phylogenyand pathway information (6)			298	77	108
NR	AGI	E-value	coverage of HMM	localisation in SUBA3 (1)	protein symbol	in phylogeny	annotation in TAIR	Predicted TM domains	subclade	subclade/superfamily (annotation in fig.3)	annotation based on phylogeny	EKPD family annotation (7)	loss-of-function phenotype group (2)	(semi)dominant phenotype group (3)	N-myristoylation sequence (4)	Phosphorylation (8)	current bin annotation	current annotation by bin name	proposed bin annotation	proposed names for new bins	duplication type	known substrates (PhosPhAt) (6)	new annotated soluble	new annotated RLK
1	AT4G32250	1.8e-34	82.9653	plastid		x		0	soluble	soluble	soluble kinase	Other_Unique				x	29.4	protein.postranslational modification	29.4.1	protein.postranslational modification.cytoplasmatic kinase	dispersed
2	AT5G13530	3.2e-29	82.0189	cytosol	KEG	x	ligase E3	0	soluble	soluble	soluble kinase	Other_Unique	essential			x	29.4	protein.postranslational modification	29.4.1	protein.postranslational modification.cytoplasmatic kinase	dispersed	X
3	AT1G04210	1.5e-26	72.2397	nucleus		x		0	soluble	soluble	soluble kinase	STE_Unique				x	29.4	protein.postranslational modification	29.4.1	protein.postranslational modification.cytoplasmatic kinase	dispersed
4	AT1G22870	3.1e-15	85.489	cytosol		x		0	soluble	soluble	soluble kinase	SCY					29.4	protein.postranslational modification	29.4.1	protein.postranslational modification.cytoplasmatic kinase	WGD/segmental
5	AT1G71410	1.1e-15	80.7571	cytosol		x		0	soluble	soluble	soluble kinase	SCY				x	29.4	protein.postranslational modification	29.4.1	protein.postranslational modification.cytoplasmatic kinase	WGD/segmental
6	AT3G11870	2.4e-23	79.1798	plasma membrane	IRE1-like	x		1	soluble	soluble	soluble kinase	IRE					29.4	protein.postranslational modification	29.4.1.4	protein.posttranslational modification.cytoplasmatic kinase.IRE	dispersed
7	AT5G24360	5.8e-29	78.5489	ER	IRE1B	x		1	soluble	soluble	soluble kinase	IRE				x	29.4	protein.postranslational modification	29.4.1.4	protein.posttranslational modification.cytoplasmatic kinase.IRE	dispersed	X
8	AT2G17520	2.4e-25	78.2334	ER	IRE1A	x		0	soluble	soluble	soluble kinase	IRE					29.4	protein.postranslational modification	29.4.1.4	protein.posttranslational modification.cytoplasmatic kinase.IRE	dispersed	X
9	AT4G16970	1.1e-13	80.1262	nucleus		x		0	soluble	soluble	soluble kinase	CDC7				x	29.4	protein.postranslational modification	29.4.1	protein.postranslational modification.cytoplasmatic kinase	dispersed
10	AT2G25760	4.6e-06	76.9716	cytosol		x		0	soluble	soluble	soluble kinase	CK1					29.4	protein.postranslational modification	29.4.1	protein.postranslational modification.cytoplasmatic kinase	dispersed
11	AT3G13670	7.1e-07	77.918	cytosol		x		0	soluble	soluble	soluble kinase	CK1_Unique				x	29.4	protein.postranslational modification	29.4.1	protein.postranslational modification.cytoplasmatic kinase	dispersed
12	AT3G03940	1.3e-07	78.8644	cytosol		x		0	soluble	soluble	soluble kinase	CK1				x	29.4	protein.postranslational modification	29.4.1	protein.postranslational modification.cytoplasmatic kinase	tandem
13	AT5G18190	3.5e-07	79.1798	cytosol		x		0	soluble	soluble	soluble kinase	CK1_Unique				x	29.4	protein.postranslational modification	29.4.1	protein.postranslational modification.cytoplasmatic kinase	WGD/segmental
14	AT4G28880	4e-15	76.6562	cytosol	CKL3	x	CKL	0	soluble	CKL	CKL	CK1				x	29.4	protein.postranslational modification	29.4.1.5	protein.posttranslational modification.cytoplasmatic kinase.casein kinase like	proximal
15	AT4G28860	3.3e-15	76.6562	cytosol	CKL4	x	CKL	0	soluble	CKL	CKL	CK1				x	29.4	protein.postranslational modification	29.4.1.5	protein.posttranslational modification.cytoplasmatic kinase.casein kinase like	proximal
16	AT4G28540	4.8e-15	78.5489	cytosol	CKL6	x	CKL	0	soluble	CKL	CKL	CK1					29.4	protein.postranslational modification	29.4.1.5	protein.posttranslational modification.cytoplasmatic kinase.casein kinase like	WGD/segmental	X
17	AT3G23340	2.1e-14	76.9716	cytosol	CKL10	x	CKL	0	soluble	CKL	CKL	CK1					29.4	protein.postranslational modification	29.4.1.5	protein.posttranslational modification.cytoplasmatic kinase.casein kinase like	WGD/segmental
18	AT4G14340	8e-16	76.0252	cytosol	CKL11	x	CKL	0	soluble	CKL	CKL	CK1					29.4	protein.postranslational modification	29.4.1.5	protein.posttranslational modification.cytoplasmatic kinase.casein kinase like	WGD/segmental	X
19	AT5G43320	9e-15	70.9779	cytosol	CKL8	x	CKL	0	soluble	CKL	CKL	CK1				x	29.4	protein.postranslational modification	29.4.1.5	protein.posttranslational modification.cytoplasmatic kinase.casein kinase like	WGD/segmental
20	AT1G04440	2.2e-15	71.2934	cytosol	CKL13	x	CKL	0	soluble	CKL	CKL	CK1				x	29.4	protein.postranslational modification	29.4.1.5	protein.posttranslational modification.cytoplasmatic kinase.casein kinase like	WGD/segmental
21	AT5G44100	5.8e-16	72.5552	cytosol	CKL7	x	CKL	0	soluble	CKL	CKL	CK1				x	29.4	protein.postranslational modification	29.4.1.5	protein.posttranslational modification.cytoplasmatic kinase.casein kinase like	WGD/segmental
22	AT1G03930	2.3e-15	73.1861	cytosol	CKL9	x	CKL	0	soluble	CKL	CKL	CK1				x	29.4	protein.postranslational modification	29.4.1.5	protein.posttranslational modification.cytoplasmatic kinase.casein kinase like	dispersed
23	AT5G57015	1.1e-18	75.7098	cytosol	CKL12	x	CKL	0	soluble	CKL	CKL	CK1				x	29.4	protein.postranslational modification	29.4.1.5	protein.posttranslational modification.cytoplasmatic kinase.casein kinase like	WGD/segmental
24	AT4G26100	1.5e-16	76.0252	cytosol	CKL1	x	CKL	0	soluble	CKL	CKL	CK1				x	29.4	protein.postranslational modification	29.4.1.5	protein.posttranslational modification.cytoplasmatic kinase.casein kinase like	WGD/segmental
25	AT2G19470	1.2e-16	75.7098	cytosol	CKL5	x	CKL	0	soluble	CKL	CKL	CK1				x	29.4	protein.postranslational modification	29.4.1.5	protein.posttranslational modification.cytoplasmatic kinase.casein kinase like	WGD/segmental
26	AT1G72710	4e-17	75.7098	cytosol	CKL2	x	CKL	0	soluble	CKL	CKL	CK1				x	29.4	protein.postranslational modification	29.4.1.5	protein.posttranslational modification.cytoplasmatic kinase.casein kinase like	dispersed
27	AT5G20930	1.1e-35	79.8107	nucleus	TSL	x		0	soluble	soluble	soluble kinase	TLK	morphological			x	29.4	protein.postranslational modification	29.4.1	protein.postranslational modification.cytoplasmatic kinase	dispersed	X
28	AT5G08160	3.4e-16	83.2808	cytosol	ATPK3	x		0	soluble	soluble	soluble kinase	NAK			MGCSFSGLNA		29.4	protein.postranslational modification	29.4.1	protein.postranslational modification.cytoplasmatic kinase	dispersed
29	AT2G32850	5.8e-29	78.2334	nucleus		x		0	soluble	soluble	soluble kinase	NAK				x	29.4	protein.postranslational modification	29.4.1	protein.postranslational modification.cytoplasmatic kinase	dispersed
30	AT1G77720	7.1e-25	78.8644	cytosol	PPK1	x		0	soluble	soluble	soluble kinase	TTK				x	29.4	protein.postranslational modification	29.4.1	protein.postranslational modification.cytoplasmatic kinase	WGD/segmental
31	AT1G64630	8.1e-40	82.3344	cytosol	WNK10	x	WNK	0	soluble	WNK	WNK	WNK					29.4	protein.postranslational modification	30.13.1	signalling, circadian rhythm.with no lysine-kinase	#N/A
32	AT5G41990	1.6e-39	80.4416	cytosol	WNK8	x	WNK	0	soluble	WNK	WNK	WNK					30.6	signalling.MAP kinases	30.13.1	signalling, circadian rhythm.with no lysine-kinase	dispersed	X
33	AT3G51630	5.5e-34	84.2271	nucleus	WNK5	x	WNK	0	soluble	WNK	WNK	WNK					30.6	signalling.MAP kinases	30.13.1	signalling, circadian rhythm.with no lysine-kinase	dispersed	X
34	AT5G58350	4.7e-34	79.1798	cytosol	WNK4	x	WNK	0	soluble	WNK	WNK	WNK				x	30.6	signalling.MAP kinases	30.13.1	signalling, circadian rhythm.with no lysine-kinase	dispersed	X
35	AT3G22420	7.9e-35	78.5489	cytosol	WNK2	x	WNK	0	soluble	WNK	WNK	WNK				x	29.4	protein.postranslational modification	30.13.1	signalling, circadian rhythm.with no lysine-kinase	dispersed	X
36	AT5G28080	1.1e-35	82.3344	nucleus	WNK9	x	WNK	0	soluble	WNK	WNK	WNK					29.4	protein.postranslational modification	30.13.1	signalling, circadian rhythm.with no lysine-kinase	WGD/segmental
37	AT3G04910	3.7e-36	77.918	nucleus	WNK1	x	WNK	0	soluble	WNK	WNK	WNK				x	29.4.1	protein.postranslational modification.kinase	30.13.1	signalling, circadian rhythm.with no lysine-kinase	WGD/segmental	X
38	AT5G55560	1e-39	78.2334	nucleus	WNK11*	x		0	soluble	WNK	WNK*	WNK				x	29.4	protein.postranslational modification	30.13.1	signalling, circadian rhythm.with no lysine-kinase	dispersed		x
39	AT3G48260	7e-39	81.0726	nucleus	WNK3	x	WNK	0	soluble	WNK	WNK	WNK					29.4	protein.postranslational modification	30.13.1	signalling, circadian rhythm.with no lysine-kinase	dispersed
40	AT1G49160	1.1e-38	78.8644	nucleus	WNK7	x	WNK	0	soluble	WNK	WNK	WNK					29.4	protein.postranslational modification	30.13.1	signalling, circadian rhythm.with no lysine-kinase	WGD/segmental
41	AT3G18750	8.9e-40	79.8107	cytosol	WNK6	x	WNK	0	soluble	WNK	WNK	WNK					29.4	protein.postranslational modification	30.13.1	signalling, circadian rhythm.with no lysine-kinase	WGD/segmental	X
42	AT3G12200	1.7e-30	79.4953	nucleus	NEK7	x		0	soluble	NEK	NEK	NEK				x	29.4	protein.postranslational modification	31.1.1	cell.organisation.NIMA-related kinase (NEK)	dispersed	X
43	AT3G20860	1.4e-45	84.5426	cytosol	NEK5	x		0	soluble	NEK	NEK	NEK				x	29.4	protein.postranslational modification	31.1.1	cell.organisation.NIMA-related kinase (NEK)	dispersed	X
44	AT3G44200	4.3e-43	82.6498	cytosol	NEK6	x		0	soluble	NEK	NEK	NEK	morphological			x	29.4	protein.postranslational modification	31.1.1	cell.organisation.NIMA-related kinase (NEK)	dispersed	X
45	AT1G54510	4.2e-44	78.5489	cytosol	NEK1	x		0	soluble	NEK	NEK	NEK					29.4	protein.postranslational modification	31.1.1	cell.organisation.NIMA-related kinase (NEK)	dispersed	X
46	AT3G04810	2.2e-42	87.3817	nucleus	NEK2	x		0	soluble	NEK	NEK	NEK				x	29.4	protein.postranslational modification	31.1.1	cell.organisation.NIMA-related kinase (NEK)	WGD/segmental	X
47	AT5G28290	4.4e-42	82.6498	nucleus	NEK3	x		0	soluble	NEK	NEK	NEK				x	29.4	protein.postranslational modification	31.1.1	cell.organisation.NIMA-related kinase (NEK)	WGD/segmental	X
48	AT3G63280	4.5e-41	81.0726	cytosol	NEK4	x		0	soluble	NEK	NEK	NEK				x	29.4.1	protein.postranslational modification.kinase	31.1.1	cell.organisation.NIMA-related kinase (NEK)	dispersed	X
49	AT3G59410	7.2e-25	80.7571	nucleus	GCN2	x		0	soluble	soluble	soluble kinase	PEK				x	29.4	protein.postranslational modification	29.2		dispersed	X
50	AT1G02970	5.2e-30	79.8107	nucleus	WEE1	x		0	soluble	soluble	soluble kinase	WEE	conditional				29.4	protein.postranslational modification	31.3.3	cell.cycle.WEE1	dispersed	X
51	AT4G14480	5.1e-41	80.7571	nucleus	MAP4K10	x		0	soluble	soluble	MAP4K	STE20					29.4	protein.postranslational modification	29.4.1	protein.postranslational modification.cytoplasmatic kinase	dispersed
52	AT1G23700	1.4e-31	77.918	cytosol	MAP4K9	x		0	soluble	soluble	MAP4K	STE20					29.4	protein.postranslational modification	29.4.1	protein.postranslational modification.cytoplasmatic kinase	WGD/segmental
53	AT1G70430	2.7e-35	76.9716	cytosol	MAP4K7	x		0	soluble	soluble	MAP4K	STE20					29.4	protein.postranslational modification	29.4.1	protein.postranslational modification.cytoplasmatic kinase	WGD/segmental
54	AT5G14720	1.7e-45	79.1798	plasma membrane	MAP4K4	x		0	soluble	soluble	MAP4K	STE20				x	29.4	protein.postranslational modification	29.4.1	protein.postranslational modification.cytoplasmatic kinase	WGD/segmental
55	AT1G79640	3e-44	80.1262	cytosol	MAP4K8	x		0	soluble	soluble	MAP4K	STE20				x	29.4	protein.postranslational modification	29.4.1	protein.postranslational modification.cytoplasmatic kinase	dispersed
56	AT4G10730	1.7e-45	80.4416	plasma membrane	MAP4K6	x		0	soluble	soluble	MAP4K	STE20				x	29.4	protein.postranslational modification	29.4.1	protein.postranslational modification.cytoplasmatic kinase	WGD/segmental
57	AT4G24100	2.4e-46	81.0726	cytosol	MAP4K5	x		0	soluble	soluble	MAP4K	STE20				x	29.4	protein.postranslational modification	29.4.1	protein.postranslational modification.cytoplasmatic kinase	WGD/segmental
58	AT3G15220	1.9e-56	82.6498	cytosol	MAP4K2	x		0	soluble	soluble	MAP4K	STE20				x	30.6	signalling.MAP kinases	29.4.1	protein.postranslational modification.cytoplasmatic kinase	WGD/segmental
59	AT1G53165	5.4e-54	82.0189	cytosol	MAP4K1	x		0	soluble	soluble	MAP4K	STE20				x	29.4	protein.postranslational modification	29.4.1	protein.postranslational modification.cytoplasmatic kinase	WGD/segmental
60	AT1G69220	1.9e-51	88.0126	cytosol	MAP4K3	x		0	soluble	soluble	MAP4K	STE20				x	29.4	protein.postranslational modification	29.4.1	protein.postranslational modification.cytoplasmatic kinase	dispersed
61	AT3G21220	1.6e-39	80.4416	cytosol	MKK5	x		0	soluble	MAP2K	MAP2K	STE_Unique				x	30.6	signalling.MAP kinases	30.6.3	signalling.MAP kinases.MAP2K	WGD/segmental	X
62	AT1G51660	1.7e-39	84.5426	cytosol	MKK4	x		0	soluble	MAP2K	MAP2K	STE_Unique					30.6	signalling.MAP kinases	30.6.3	signalling.MAP kinases.MAP2K	WGD/segmental	X
63	AT1G32320	2e-35	79.8107	cytosol	MKK10	x		0	soluble	MAP2K	MAP2K	STE_Unique					30.6	signalling.MAP kinases	30.6.3	signalling.MAP kinases.MAP2K	dispersed	X
64	AT3G06230	7.1e-34	74.1325	cytosol	MKK8	x		0	soluble	MAP2K	MAP2K	STE_Unique					30.6	signalling.MAP kinases	30.6.3	signalling.MAP kinases.MAP2K	dispersed
65	AT1G73500	2.3e-37	79.1798	cytosol	MKK9	x		0	soluble	MAP2K	MAP2K	STE_Unique					30.6	signalling.MAP kinases	30.6.3	signalling.MAP kinases.MAP2K	WGD/segmental	X
66	AT1G18350	6.6e-39	79.1798	mitochondrion	MKK7	x		0	soluble	MAP2K	MAP2K	STE_Unique		morphological			30.6	signalling.MAP kinases	30.6.3	signalling.MAP kinases.MAP2K	WGD/segmental	X
67	AT5G40440	7.1e-37	81.7035	cytosol	MKK3	x		0	soluble	MAP2K	MAP2K	STE_Unique				x	30.6	signalling.MAP kinases	30.6.3	signalling.MAP kinases.MAP2K	dispersed	X
68	AT4G26070	1.1e-39	82.0189	cytosol	MKK1	x		0	soluble	MAP2K	MAP2K	STE_Unique	conditional			x	30.6	signalling.MAP kinases	30.6.3	signalling.MAP kinases.MAP2K	WGD/segmental	X
69	AT4G29810	2e-40	81.0726	cytosol	MKK2	x		0	soluble	MAP2K	MAP2K	STE_Unique	conditional			x	29.4.1	protein.postranslational modification.kinase	30.6.3	signalling.MAP kinases.MAP2K	WGD/segmental	X
70	AT5G56580	3.5e-36	81.388	cytosol	MKK6	x		0	soluble	MAP2K	MAP2K	STE7	morphological			x	30.6	signalling.MAP kinases	30.6.3	signalling.MAP kinases.MAP2K	dispersed	X
71	AT3G07980	2.4e-51	87.0662	cytosol	MAPKKK6	x		0	soluble	MAP3K	MAP3K	STE11				x	30.6	signalling.MAP kinases	30.6.1	signalling.MAP kinases.MAP3K, ste-like	dispersed	X
72	AT3G13530	2.4e-53	85.8044	plasma membrane	MAPKKK7	x		0	soluble	MAP3K	MAP3K	STE11				x	30.6	signalling.MAP kinases	30.6.1	signalling.MAP kinases.MAP3K, ste-like	dispersed	X
73	AT4G36950	6.7e-30	85.1735	nucleus	MAPKKK21	x		0	soluble	MAP3K	MAP3K	STE11				x	35.2	not assigned.unknown	30.6.1	signalling.MAP kinases.MAP3K, ste-like	WGD/segmental
74	AT5G67080	3.5e-34	81.388	cytosol	MAPKKK19	x		0	soluble	MAP3K	MAP3K	STE11					29.4	protein.postranslational modification	30.6.1	signalling.MAP kinases.MAP3K, ste-like	WGD/segmental
75	AT3G50310	5.9e-37	85.489	cytosol	MAPKKK20	x		0	soluble	MAP3K	MAP3K	STE11				x	29.4	protein.postranslational modification	30.6.1	signalling.MAP kinases.MAP3K, ste-like	WGD/segmental	X
76	AT2G30040	5.7e-28	80.4416	nucleus	MAPKKK14	x		1	soluble	MAP3K	MAP3K	STE11					29.4	protein.postranslational modification	30.6.1	signalling.MAP kinases.MAP3K, ste-like	WGD/segmental
77	AT1G07150	1.1e-34	82.0189	plastid	MAPKKK13	x		2	soluble	MAP3K	MAP3K	STE11					30.6	signalling.MAP kinases	30.6.1	signalling.MAP kinases.MAP3K, ste-like	WGD/segmental
78	AT4G26890	1.6e-40	80.1262	cytosol	MAPKKK16	x		0	soluble	MAP3K	MAP3K	STE11					29.4	protein.postranslational modification	30.6.1	signalling.MAP kinases.MAP3K, ste-like	WGD/segmental
79	AT5G55090	1.4e-35	79.1798	cytosol	MAPKKK15	x		0	soluble	MAP3K	MAP3K	STE11					29.4	protein.postranslational modification	30.6.1	signalling.MAP kinases.MAP3K, ste-like	WGD/segmental	X
80	AT1G05100	5.2e-34	85.8044	mitochondrion	MAPKKK18	x		0	soluble	MAP3K	MAP3K	STE_Unique					30.6	signalling.MAP kinases	30.6.1	signalling.MAP kinases.MAP3K, ste-like	WGD/segmental	X
81	AT2G32510	2.9e-36	80.4416	mitochondrion	MAPKKK17	x		0	soluble	MAP3K	MAP3K	STE11				x	29.4	protein.postranslational modification	30.6.1	signalling.MAP kinases.MAP3K, ste-like	WGD/segmental	X
82	AT3G46160	2.8e-28	82.3344	nucleus	MAPKKK22*	x		0	soluble	MAP3K	MAP3K*	STE_Unique					29.4	protein.postranslational modification	30.6.1	signalling.MAP kinases.MAP3K, ste-like	proximal		x
83	AT3G45670	3.2e-33	81.0726	nucleus	MAPKKK23*	x		0	soluble	MAP3K	MAP3K*	STE11					29.4	protein.postranslational modification	30.6.1	signalling.MAP kinases.MAP3K, ste-like	proximal		x
84	AT3G45790	3.1e-37	75.7098	cytosol	MAPKKK24*	x		0	soluble	MAP3K	MAP3K*	STE11				x	29.4	protein.postranslational modification	30.6.1	signalling.MAP kinases.MAP3K, ste-like	proximal		x
85	AT3G46140	9.4e-36	80.1262	cytosol	MAPKKK25*	x		0	soluble	MAP3K	MAP3K*	STE11					29.4	protein.postranslational modification	30.6.1	signalling.MAP kinases.MAP3K, ste-like	proximal		x
86	AT2G40580	6.7e-17	74.7634	cytosol	MAPKKK26*	x		0	soluble	MAP3K	MAP3K*	Other_Unique					29.4	protein.postranslational modification	30.6.1	signalling.MAP kinases.MAP3K, ste-like	proximal		x
87	AT2G40500	2.7e-19	78.8644	nucleus	MAPKKK27*	x		0	soluble	MAP3K	MAP3K*	Other_Unique					29.4	protein.postranslational modification	30.6.1	signalling.MAP kinases.MAP3K, ste-like	proximal		x
88	AT2G40560	7.4e-17	79.4953	nucleus	MAPKKK28*	x		0	soluble	MAP3K	MAP3K*	Other_Unique					29.4	protein.postranslational modification	30.6.1	signalling.MAP kinases.MAP3K, ste-like	proximal		x
89	AT2G41910	1.6e-29	82.0189	cytosol	MAPKKK29*	x		1	soluble	MAP3K	MAP3K*	STE11					29.4	protein.postranslational modification	30.6.1	signalling.MAP kinases.MAP3K, ste-like	tandem		x
90	AT2G05060	5.6e-32	82.3344	cytosol	MAPKKK30*	x		0	soluble	MAP3K	MAP3K*	STE11					29.4	protein.postranslational modification	30.6.1	signalling.MAP kinases.MAP3K, ste-like	dispersed		x
91	AT2G41920	2.4e-31	82.0189	cytosol	MAPKKK31*	x		0	soluble	MAP3K	MAP3K*	STE11					29.4	protein.postranslational modification	30.6.1	signalling.MAP kinases.MAP3K, ste-like	tandem		x
92	AT5G27790	2.6e-30	82.0189	cytosol	MAPKKK32*	x		0	soluble	MAP3K	MAP3K*	STE11					29.4	protein.postranslational modification	30.6.1	signalling.MAP kinases.MAP3K, ste-like	dispersed		x
93	AT2G34290	3.1e-33	76.6562	cytosol	MAPKKK33*	x		0	soluble	MAP3K	MAP3K*	STE11					29.4	protein.postranslational modification	30.6.1	signalling.MAP kinases.MAP3K, ste-like	dispersed		x
94	AT2G41930	1.1e-30	80.4416	nucleus	MAPKKK34*	x		0	soluble	MAP3K	MAP3K*	STE11					29.4	protein.postranslational modification	30.6.1	signalling.MAP kinases.MAP3K, ste-like	tandem		x
95	AT2G42550	8.4e-33	79.4953	cytosol	MAPKKK35*	x		0	soluble	MAP3K	MAP3K*	STE11					29.4	protein.postranslational modification	30.6.1	signalling.MAP kinases.MAP3K, ste-like	dispersed		x
96	AT5G12090	1e-32	80.4416	cytosol	MAPKKK36*	x		0	soluble	MAP3K	MAP3K*	STE11				x	29.4	protein.postranslational modification	30.6.1	signalling.MAP kinases.MAP3K, ste-like	dispersed		x
97	AT5G27510	9e-34	78.8644	cytosol	MAPKKK37*	x		0	soluble	MAP3K	MAP3K	STE11					30.6	signalling.MAP kinases	30.6.1	signalling.MAP kinases.MAP3K, ste-like	dispersed
98	AT4G12020	3.1e-42	76.6562	nucleus	MAPKKK11	x	MEK	0	soluble	MAP3K	MAP3K	STE11				x	20.1.5	stress.biotic.regulation of transcription	30.6.1	signalling.MAP kinases.MAP3K, ste-like	dispersed
99	AT4G08500	1.9e-50	76.6562	cytosol	MAPKKK8	x	MEK	0	soluble	MAP3K	MAP3K	STE11				x	30.6	signalling.MAP kinases	30.6.1	signalling.MAP kinases.MAP3K, ste-like	proximal	X
100	AT4G08470	1.1e-46	78.2334	cytosol	MAPKKK10	x	MEK	0	soluble	MAP3K	MAP3K	STE11					29.4	protein.postranslational modification	30.6.1	signalling.MAP kinases.MAP3K, ste-like	WGD/segmental
101	AT4G08480	3.8e-48	76.6562	nucleus	MAPKKK9	x	MEK	0	soluble	MAP3K	MAP3K	STE11					29.4	protein.postranslational modification	30.6.1	signalling.MAP kinases.MAP3K, ste-like	tandem	X
102	AT1G53570	1.6e-50	82.3344	cytosol	MAPKKK3	x	MEK	0	soluble	MAP3K	MAP3K	STE11				x	30.6	signalling.MAP kinases	30.6.1	signalling.MAP kinases.MAP3K, ste-like	dispersed
103	AT1G63700	1.1e-49	83.5962	nucleus	MAPKKK4	x	MEK	0	soluble	MAP3K	MAP3K	STE11	essential			x	30.6	signalling.MAP kinases	30.6.1	signalling.MAP kinases.MAP3K, ste-like	dispersed	X
104	AT5G66850	4.2e-47	82.6498	nucleus	MAPKKK5	x	MEK	0	soluble	MAP3K	MAP3K	STE11				x	30.6	signalling.MAP kinases	30.6.1	signalling.MAP kinases.MAP3K, ste-like	dispersed
105	AT3G06030	4.2e-48	81.0726	cytosol	MAPKKK12	x	MEK	0	soluble	MAP3K	MAP3K	STE11				x	29.4	protein.postranslational modification	30.6.1	signalling.MAP kinases.MAP3K, ste-like	dispersed	X
106	AT1G54960	1.9e-50	88.3281	nucleus	MAPKKK2	x	MEK	0	soluble	MAP3K	MAP3K	STE11	morphological			x	29.4	protein.postranslational modification	30.6.1	signalling.MAP kinases.MAP3K, ste-like	WGD/segmental	X
107	AT1G09000	6.5e-50	85.8044	cytosol	MAPKKK1	x	MEK	0	soluble	MAP3K	MAP3K	STE11				x	29.4	protein.postranslational modification	30.6.1	signalling.MAP kinases.MAP3K, ste-like	WGD/segmental	X
108	AT3G04530	1.5e-30	79.4953	cytosol	PPCK2	x	PKRK	0	soluble	PKRK	PKRK	CAMK_Unique					4.3.16	glycolysis.unclear/dually targeted.phospho-enol-pyruvate carboxylase kinase (PEPCK)	4.3.16		dispersed
109	AT1G08650	8.4e-30	80.7571	cytosol	PPCK1	x	PKRK	0	soluble	PKRK	PKRK	CAMK_Unique					4.1.16	glycolysis.cytosolic branch.phospho-enol-pyruvate carboxylase kinase (PPCK)	4.3.16		dispersed	X
110	AT3G56760	7.5e-34	86.1199	plasma membrane	CRK7	x	CPKRK	0	soluble	CPKRK	CPKRK	CAMK_Unique			MGLCHGKPIE	x	30.3	signalling.calcium	29.4.1.2	protein.posttranslational modification.cytoplasmatic kinase.CDPK-RK	dispersed
111	AT2G41140	1.6e-34	86.7508	cytosol	CRK1	x	CPKRK	0	soluble	CPKRK	CPKRK	CAMK_Unique			MGICHGKPVE	x	29.4	protein.postranslational modification	29.4.1.2	protein.posttranslational modification.cytoplasmatic kinase.CDPK-RK	dispersed	X
112	AT2G46700	2.6e-34	80.4416	cytosol	CRK3	x	CPKRK	0	soluble	CPKRK	CPKRK	CAMK_Unique			MGQCYGKVNQ	x	30.3	signalling.calcium	29.4.1.2	protein.posttranslational modification.cytoplasmatic kinase.CDPK-RK	dispersed	X
113	AT5G24430	4.1e-37	80.1262	plasma membrane	CRK4	x	CPKRK	0	soluble	CPKRK	CPKRK	CAMK1			MGHCYSRNIS	x	30.3	signalling.calcium	29.4.1.2	protein.posttranslational modification.cytoplasmatic kinase.CDPK-RK	dispersed
114	AT3G49370	1.6e-35	79.8107	plasma membrane	CRK6	x	CPKRK	0	soluble	CPKRK	CPKRK	CAMK_Unique			MGHCYSRNIS	x	30.3	signalling.calcium	29.4.1.2	protein.posttranslational modification.cytoplasmatic kinase.CDPK-RK	dispersed
115	AT3G50530	6.8e-33	83.2808	cytosol	CRK5	x	CPKRK	0	soluble	CPKRK	CPKRK	CAMK_Unique			MGLCTSKPNS	x	29.4	protein.postranslational modification	29.4.1.2	protein.posttranslational modification.cytoplasmatic kinase.CDPK-RK	dispersed	X
116	AT1G49580	2e-34	82.6498	cytosol	CRK8	x	CPKRK	0	soluble	CPKRK	CPKRK	CAMK1			MGGCTSKPST	x	29.4	protein.postranslational modification	29.4.1.2	protein.posttranslational modification.cytoplasmatic kinase.CDPK-RK	dispersed
117	AT3G19100	6e-38	81.7035	cytosol	CRK2	x	CPKRK	0	soluble	CPKRK	CPKRK	CAMK1			MGGCTSKPSS	x	29.4	protein.postranslational modification	29.4.1.2	protein.posttranslational modification.cytoplasmatic kinase.CDPK-RK	dispersed	X
118	AT5G66210	1.6e-29	81.0726	plasma membrane	CPK28	x	CDPK	0	soluble	CDPK	CDPK	CAMK_Unique				x	29.4.1	protein.postranslational modification.kinase	30.3.1	signalling.calcium.calcium dependent protein kinases	WGD/segmental	X
119	AT2G17890	1.4e-31	83.5962	cytosol	CPK16	x	CDPK	0	soluble	CDPK	CDPK	CAMK_Unique			MGLCFSSAAK		29.4	protein.postranslational modification	30.3.1	signalling.calcium.calcium dependent protein kinases	WGD/segmental	X
120	AT4G36070	8.8e-31	86.1199	plasma membrane	CPK18	x	CDPK	0	soluble	CDPK	CDPK	CAMK_Unique			MGLCFSSPKA		30.3	signalling.calcium	30.3.1	signalling.calcium.calcium dependent protein kinases	WGD/segmental
121	AT2G35890	1.7e-27	82.9653	cytosol	CPK25	x	CDPK	0	soluble	CDPK	CDPK	CAMK_Unique			MGNVCVHMVN		30.3	signalling.calcium	30.3.1	signalling.calcium.calcium dependent protein kinases	dispersed
122	AT2G38910	1.1e-28	81.0726	cytosol	CPK20	x	CDPK	0	soluble	CDPK	CDPK	CAMK_Unique			MGNTCVGPNL		30.3	signalling.calcium	30.3.1	signalling.calcium.calcium dependent protein kinases	dispersed
123	AT3G10660	3.7e-27	83.5962	ER	CPK2	x	CDPK	0	soluble	CDPK	CDPK	CAMK_Unique			MGNACVGPNI	x	30.3	signalling.calcium	30.3.1	signalling.calcium.calcium dependent protein kinases	dispersed
124	AT5G04870	2.3e-26	83.5962	cytosol	CPK1	x	CDPK	0	soluble	CDPK	CDPK	CAMK_Unique			MGNTCVGPSR	x	30.3	signalling.calcium	30.3.1	signalling.calcium.calcium dependent protein kinases	dispersed	X
125	AT4G38230	2.4e-23	82.3344	cytosol	CPK26	x	CDPK	0	soluble	CDPK	CDPK	CAMK_Unique					30.3	signalling.calcium	30.3.1	signalling.calcium.calcium dependent protein kinases	dispersed	X
126	AT2G17290	6.3e-25	82.3344	plasma membrane	CPK6	x	CDPK	0	soluble	CDPK	CDPK	CAMK_Unique	conditional		MGNSCRGSFK	x	30.3	signalling.calcium	30.3.1	signalling.calcium.calcium dependent protein kinases	dispersed	X
127	AT4G35310	1.3e-24	82.6498	plasma membrane	CPK5	x	CDPK	0	soluble	CDPK	CDPK	CAMK_Unique			MGNSCRGSFK	x	30.3	signalling.calcium	30.3.1	signalling.calcium.calcium dependent protein kinases	dispersed	X
128	AT5G23580	7.7e-29	83.2808	cytosol	CPK12	x	CDPK	0	soluble	CDPK	CDPK	CAMK_Unique					30.3	signalling.calcium	30.3.1	signalling.calcium.calcium dependent protein kinases	dispersed	X
129	AT1G35670	9.8e-29	84.5426	cytosol	CPK11	x	CDPK	0	soluble	CDPK	CDPK	CAMK_Unique	conditional			x	30.3	signalling.calcium	30.3.1	signalling.calcium.calcium dependent protein kinases	dispersed	X
130	AT4G09570	1.7e-27	84.2271	cytosol	CPK4	x	CDPK	0	soluble	CDPK	CDPK	CAMK_Unique	conditional			x	30.3	signalling.calcium	30.3.1	signalling.calcium.calcium dependent protein kinases	dispersed	X
131	AT5G19360	3e-30	83.5962	cytosol	CPK34	x	CDPK	0	soluble	CDPK	CDPK	CAMK_Unique			MGNCCSHGRD	x	30.3	signalling.calcium	30.3.1	signalling.calcium.calcium dependent protein kinases	WGD/segmental	X
132	AT5G12180	7.6e-31	83.5962	cytosol	CPK17	x	CDPK	0	soluble	CDPK	CDPK	CAMK_Unique			MGNCCSHGRD		30.3	signalling.calcium	30.3.1	signalling.calcium.calcium dependent protein kinases	dispersed	X
133	AT4G23650	2.5e-30	81.7035	cytosol	CPK3	x	CDPK	0	soluble	CDPK	CDPK	CAMK_Unique	conditional		MGHRHSKSKS	x	30.3	signalling.calcium	30.3.1	signalling.calcium.calcium dependent protein kinases	dispersed	X
134	AT1G61950	4e-30	83.5962	plasma membrane	CPK19	x	CDPK	0	soluble	CDPK	CDPK	CAMK_Unique				x	30.3	signalling.calcium	30.3.1	signalling.calcium.calcium dependent protein kinases	WGD/segmental
135	AT3G20410	1.6e-32	82.9653	plasma membrane	CPK9	x	CDPK	0	soluble	CDPK	CDPK	CAMK_Unique			MGNCFAKNHG	x	30.3	signalling.calcium	30.3.1	signalling.calcium.calcium dependent protein kinases	dispersed
136	AT1G50700	2.2e-32	82.9653	cytosol	CPK33	x	CDPK	0	soluble	CDPK	CDPK	CAMK_Unique			MGNCLAKKYG	x	30.3	signalling.calcium	30.3.1	signalling.calcium.calcium dependent protein kinases	dispersed
137	AT4G21940	5.3e-28	85.1735	cytosol	CPK15	x	CDPK	0	soluble	CDPK	CDPK	CAMK_Unique			MGCFSSKHRN	x	30.3	signalling.calcium	30.3.1	signalling.calcium.calcium dependent protein kinases	WGD/segmental
138	AT4G04720	6.6e-30	85.1735	plasma membrane	CPK21	x	CDPK	0	soluble	CDPK	CDPK	CAMK_Unique	conditional		MGCFSSKHRK	x	30.3	signalling.calcium	30.3.1	signalling.calcium.calcium dependent protein kinases	dispersed	X
139	AT4G04740	2e-25	86.4353	cytosol	CPK23	x	CDPK	0	soluble	CDPK	CDPK	CAMK_Unique			MGCFSSKHRK		30.3	signalling.calcium	30.3.1	signalling.calcium.calcium dependent protein kinases	proximal	X
140	AT1G76040	3.9e-32	85.8044	plasma membrane	CPK29	x	CDPK	0	soluble	CDPK	CDPK	CAMK_Unique				x	30.3	signalling.calcium	30.3.1	signalling.calcium.calcium dependent protein kinases	dispersed	X
141	AT4G04710	2.8e-22	71.6088	plasma membrane	CPK22	x	CDPK	0	soluble	CDPK	CDPK	CAMK_Unique			MGNCCGSKPL	x	30.3	signalling.calcium	30.3.1	signalling.calcium.calcium dependent protein kinases	tandem
142	AT4G04695	1.3e-28	81.388	cytosol	CPK31	x	CDPK	0	soluble	CDPK	CDPK	CAMK_Unique			MGCYSSKNLK		30.3	signalling.calcium	30.3.1	signalling.calcium.calcium dependent protein kinases	WGD/segmental
143	AT4G04700	2.7e-30	82.0189	cytosol	CPK27	x	CDPK	0	soluble	CDPK	CDPK	CAMK_Unique			MGCFSSKELQ	x	30.3	signalling.calcium	30.3.1	signalling.calcium.calcium dependent protein kinases	WGD/segmental
144	AT3G51850	3e-27	82.0189	plasma membrane	CPK13	x	CDPK	0	soluble	CDPK	CDPK	CAMK_Unique			MGNCCRSPAA	x	30.3	signalling.calcium	30.3.1	signalling.calcium.calcium dependent protein kinases	dispersed	X
145	AT1G18890	2.2e-28	81.388	cytosol	CPK10	x	CDPK	0	soluble	CDPK	CDPK	CAMK_Unique	conditional		MGNCNACVRP	x	30.3	signalling.calcium	30.3.1	signalling.calcium.calcium dependent protein kinases	dispersed	X
146	AT1G74740	1e-28	82.0189	extracellular	CPK30	x	CDPK	0	soluble	CDPK	CDPK	CAMK_Unique			MGNCIACVKF	x	30.3	signalling.calcium	30.3.1	signalling.calcium.calcium dependent protein kinases	dispersed	X
147	AT2G41860	1e-28	83.5962	cytosol	CPK14	x	CDPK	0	soluble	CDPK	CDPK	CAMK_Unique			MGNCCGTAGS		30.3	signalling.calcium	30.3.1	signalling.calcium.calcium dependent protein kinases	dispersed
148	AT3G57530	4.2e-27	84.2271	plasma membrane	CPK32	x	CDPK	0	soluble	CDPK	CDPK	CAMK_Unique			MGNCCGTAGS	x	30.3	signalling.calcium	30.3.1	signalling.calcium.calcium dependent protein kinases	dispersed	X
149	AT5G12480	3.2e-28	84.858	plasma membrane	CPK7	x	CDPK	0	soluble	CDPK	CDPK	CAMK_Unique			MGNCCGNPSS		30.3	signalling.calcium	30.3.1	signalling.calcium.calcium dependent protein kinases	WGD/segmental	X
150	AT5G19450	5.1e-27	84.5426	plasma membrane	CPK8	x	CDPK	0	soluble	CDPK	CDPK	CAMK_Unique			MGNCCASPGS	x	30.3	signalling.calcium	30.3.1	signalling.calcium.calcium dependent protein kinases	proximal
151	AT2G31500	7.2e-30	82.9653	cytosol	CPK24	x	CDPK	0	soluble	CDPK	CDPK	CAMK_Unique			MGSCVSSPLK		30.3	signalling.calcium	30.3.1	signalling.calcium.calcium dependent protein kinases	dispersed
152	AT1G12580	2.4e-33	83.2808	cytosol	PEPKR1	x	PKRK	0	soluble	PKRK	PKRK	CAMK_Unique				x	4.1.16	glycolysis.cytosolic branch.phospho-enol-pyruvate carboxylase kinase (PPCK)	4.1.16		proximal
153	AT1G12680	1.8e-35	88.0126	cytosol	PEPKR2	x	PKRK	0	soluble	PKRK	PKRK	CAMK_Unique				x	4.1.16	glycolysis.cytosolic branch.phospho-enol-pyruvate carboxylase kinase (PPCK)	4.1.16		proximal	X
154	AT5G60550	2.1e-30	81.388	cytosol	SNAK1	x	SnAK	0	soluble	SnAK	SnAK	CAMKK					29.4	protein.postranslational modification	30.1.2	signalling.in sugar and nutrient physiology.SnRK1 activating kinase 1	#N/A	X
155	AT3G45240	4.9e-32	81.0726	cytosol	SNAK2	x	SnAK	0	soluble	SnAK	SnAK	CAMKL					29.4	protein.postranslational modification	30.1.2	signalling.in sugar and nutrient physiology.SnRK1 activating kinase 1	dispersed	X
156	AT2G30360	4.5e-41	83.5962	plasma membrane	CIPK11	x	SnRK3	0	soluble	SnRK3	SnRK3	CAMKL					29.4	protein.postranslational modification	30.3.2	signalling.calcium.CBL interacting kinase/SnRK3	dispersed	X
157	AT2G38490	3.9e-40	79.1798	ER	CIPK22	x	SnRK3	1	soluble	SnRK3	SnRK3	CAMKL				x	29.4	protein.postranslational modification	30.3.2	signalling.calcium.CBL interacting kinase/SnRK3	WGD/segmental
158	AT5G01820	5.8e-38	81.0726	cytosol	CIPK14	x	SnRK3	0	soluble	SnRK3	SnRK3	CAMKL	conditional			x	29.4	protein.postranslational modification	30.3.2	signalling.calcium.CBL interacting kinase/SnRK3	WGD/segmental	X
159	AT2G34180	4e-41	88.3281	cytosol	CIPK13	x	SnRK3	0	soluble	SnRK3	SnRK3	CAMKL					29.4	protein.postranslational modification	30.3.2	signalling.calcium.CBL interacting kinase/SnRK3	WGD/segmental	X
160	AT1G29230	2e-39	80.7571	cytosol	CIPK18	x	SnRK3	0	soluble	SnRK3	SnRK3	CAMKL					29.4	protein.postranslational modification	30.3.2	signalling.calcium.CBL interacting kinase/SnRK3	WGD/segmental	X
161	AT5G45810	1.2e-40	85.1735	cytosol	CIPK19	x	SnRK3	1	soluble	SnRK3	SnRK3	CAMKL					29.4	protein.postranslational modification	30.3.2	signalling.calcium.CBL interacting kinase/SnRK3	WGD/segmental
162	AT4G18700	6.3e-42	78.8644	cytosol	CIPK12	x	SnRK3	1	soluble	SnRK3	SnRK3	CAMKL					29.4	protein.postranslational modification	30.3.2	signalling.calcium.CBL interacting kinase/SnRK3	WGD/segmental	X
163	AT4G30960	8.4e-36	89.9054	cytosol	CIPK6	x	SnRK3	0	soluble	SnRK3	SnRK3	CAMKL	morphological			x	29.4	protein.postranslational modification	30.3.2	signalling.calcium.CBL interacting kinase/SnRK3	dispersed	X
164	AT5G07070	1.9e-43	84.858	cytosol	CIPK2	x	SnRK3	0	soluble	SnRK3	SnRK3	CAMKL				x	29.4	protein.postranslational modification	30.3.2	signalling.calcium.CBL interacting kinase/SnRK3	dispersed	X
165	AT5G58380	2.7e-43	82.9653	cytosol	CIPK10	x	SnRK3	0	soluble	SnRK3	SnRK3	CAMKL				x	29.4	protein.postranslational modification	30.3.2	signalling.calcium.CBL interacting kinase/SnRK3	dispersed	X
166	AT5G01810	7e-41	85.1735	cytosol	CIPK15	x	SnRK3	0	soluble	SnRK3	SnRK3	CAMKL					29.4	protein.postranslational modification	30.3.2	signalling.calcium.CBL interacting kinase/SnRK3	dispersed	X
167	AT5G45820	1.9e-43	85.489	cytosol	CIPK20	x	SnRK3	0	soluble	SnRK3	SnRK3	CAMKL					29.4	protein.postranslational modification	30.3.2	signalling.calcium.CBL interacting kinase/SnRK3	tandem	X
168	AT5G10930	5.7e-38	80.1262	cytosol	CIPK5	x	SnRK3	0	soluble	SnRK3	SnRK3	CAMKL				x	29.4	protein.postranslational modification	30.3.2	signalling.calcium.CBL interacting kinase/SnRK3	WGD/segmental	X
169	AT2G25090	1e-37	80.1262	cytosol	CIPK16	x	SnRK3	0	soluble	SnRK3	SnRK3	CAMKL					29.4	protein.postranslational modification	30.3.2	signalling.calcium.CBL interacting kinase/SnRK3	WGD/segmental	X
170	AT5G25110	3.9e-40	88.959	cytosol	CIPK25	x	SnRK3	0	soluble	SnRK3	SnRK3	CAMKL				x	29.4	protein.postranslational modification	30.3.2	signalling.calcium.CBL interacting kinase/SnRK3	WGD/segmental
171	AT4G14580	3.4e-39	81.7035	cytosol	CIPK4	x	SnRK3	0	soluble	SnRK3	SnRK3	CAMKL					29.4	protein.postranslational modification	30.3.2	signalling.calcium.CBL interacting kinase/SnRK3	WGD/segmental	X
172	AT3G23000	6.4e-40	82.3344	cytosol	CIPK7	x	SnRK3	0	soluble	SnRK3	SnRK3	CAMKL					29.4	protein.postranslational modification	30.3.2	signalling.calcium.CBL interacting kinase/SnRK3	WGD/segmental	X
173	AT5G21326	4.6e-38	85.1735	cytosol	CIPK26	x	SnRK3	0	soluble	SnRK3	SnRK3	CAMKL					29.4	protein.postranslational modification	30.3.2	signalling.calcium.CBL interacting kinase/SnRK3	proximal	X
174	AT5G21222	1.4e-36	82.6498	cytosol	CIPK27*	x		0	soluble	SnRK3	SnRK3*	CAMKL					29.4	protein.postranslational modification	30.3.2	signalling.calcium.CBL interacting kinase/SnRK3	proximal		x
175	AT2G26980	1.8e-39	84.5426	cytosol	CIPK3	x	SnRK3	0	soluble	SnRK3	SnRK3	CAMKL				x	29.4	protein.postranslational modification	30.3.2	signalling.calcium.CBL interacting kinase/SnRK3	dispersed	X
176	AT1G01140	6.5e-40	81.7035	cytosol	CIPK9	x	SnRK3	0	soluble	SnRK3	SnRK3	CAMKL				x	29.4	protein.postranslational modification	30.3.2	signalling.calcium.CBL interacting kinase/SnRK3	tandem	X
177	AT1G30270	9.2e-42	81.388	cytosol	CIPK23	x	SnRK3	0	soluble	SnRK3	SnRK3	CAMKL	conditional			x	29.4	protein.postranslational modification	30.3.2	signalling.calcium.CBL interacting kinase/SnRK3	dispersed	X
178	AT5G35410	2.6e-38	83.2808	cytosol	CIPK24	x	SnRK3	0	soluble	SnRK3	SnRK3	CAMKL	conditional			x	29.4	protein.postranslational modification	30.3.2	signalling.calcium.CBL interacting kinase/SnRK3	dispersed	X
179	AT4G24400	2.4e-41	82.3344	cytosol	CIPK8	x	SnRK3	0	soluble	SnRK3	SnRK3	CAMKL				x	29.4	protein.postranslational modification	30.3.2	signalling.calcium.CBL interacting kinase/SnRK3	dispersed	X
180	AT3G17510	1.4e-40	81.388	cytosol	CIPK1	x	SnRK3	0	soluble	SnRK3	SnRK3	CAMKL					29.4	protein.postranslational modification	30.3.2	signalling.calcium.CBL interacting kinase/SnRK3	WGD/segmental	X
181	AT1G48260	1.5e-38	81.0726	cytosol	CIPK17	x	SnRK3	0	soluble	SnRK3	SnRK3	CAMKL					29.4	protein.postranslational modification	30.3.2	signalling.calcium.CBL interacting kinase/SnRK3	WGD/segmental	X
182	AT5G57630	2.2e-42	85.1735	cytosol	CIPK21	x	SnRK3	0	soluble	SnRK3	SnRK3	CAMKL			MGLFGTKKIG		29.4	protein.postranslational modification	30.3.2	signalling.calcium.CBL interacting kinase/SnRK3	proximal	X
183	AT4G40010	1.3e-32	81.0726	cytosol	SnRK2.7	x	SnRK2	0	soluble	SnRK2	SnRK2	CAMK_Unique				x	29.4	protein.postranslational modification	17.1.2.1	hormone metabolism.abscisic acid.signal transduction.Snf related kinase 2	dispersed	X
184	AT1G78290	1.3e-33	81.7035		SnRK2.8	x	SnRK2	0	soluble	SnRK2	SnRK2	CAMKL	conditional				29.4	protein.postranslational modification	17.1.2.1	hormone metabolism.abscisic acid.signal transduction.Snf related kinase 2	dispersed	X
185	AT1G10940	3.2e-33	85.1735	cytosol	SnRK2.4	x	SnRK2	0	soluble	SnRK2	SnRK2	CAMKL				x	29.4	protein.postranslational modification	17.1.2.1	hormone metabolism.abscisic acid.signal transduction.Snf related kinase 2	WGD/segmental	X
186	AT1G60940	1.1e-33	84.2271	cytosol	SnRK2.10	x	SnRK2	0	soluble	SnRK2	SnRK2	CAMKL				x	29.4	protein.postranslational modification	17.1.2.1	hormone metabolism.abscisic acid.signal transduction.Snf related kinase 2	WGD/segmental	X
187	AT2G23030	1.2e-34	83.5962	cytosol	SnRK2.9	x	SnRK2	0	soluble	SnRK2	SnRK2	CAMKL					29.4	protein.postranslational modification	17.1.2.1	hormone metabolism.abscisic acid.signal transduction.Snf related kinase 2	dispersed	X
188	AT5G08590	3.9e-35	86.1199	cytosol	SnRK2.1	x	SnRK2	0	soluble	SnRK2	SnRK2	CAMKL				x	29.4	protein.postranslational modification	17.1.2.1	hormone metabolism.abscisic acid.signal transduction.Snf related kinase 2	WGD/segmental	X
189	AT5G63650	7.3e-35	84.858	nucleus	SnRK2.5	x	SnRK2	0	soluble	SnRK2	SnRK2	CAMKL				x	29.4	protein.postranslational modification	17.1.2.1	hormone metabolism.abscisic acid.signal transduction.Snf related kinase 2	WGD/segmental	X
190	AT4G33950	4.1e-35	86.1199	cytosol	SnRK2.6	x	SnRK2	0	soluble	SnRK2	SnRK2	CAMK_Unique	conditional			x	29.4.1	protein.postranslational modification.kinase	17.1.2.1	hormone metabolism.abscisic acid.signal transduction.Snf related kinase 2	dispersed	X
191	AT5G66880	5.5e-34	87.0662	nucleus	SNRK2.3	x	SnRK2	0	soluble	SnRK2	SnRK2	CAMK_Unique	morphological			x	29.4	protein.postranslational modification	17.1.2.1	hormone metabolism.abscisic acid.signal transduction.Snf related kinase 2	WGD/segmental	X
192	AT3G50500	8.2e-35	85.1735	nucleus	SnRK2.2	x	SnRK2	0	soluble	SnRK2	SnRK2	CAMKL	morphological			x	29.4	protein.postranslational modification	17.1.2.1	hormone metabolism.abscisic acid.signal transduction.Snf related kinase 2	WGD/segmental	X
193	AT5G39440	1.7e-43	81.388	cytosol	SnRK1.3	x	SnRK1	0	soluble	SnRK1	SnRK1	CAMKL				x	29.4	protein.postranslational modification	30.1.1	signalling.in sugar and nutrient physiology.Snf related kinase 1	WGD/segmental
194	AT3G29160	2e-43	85.8044	cytosol	SnRK1.2	x	SnRK1	0	soluble	SnRK1	SnRK1	CAMKL				x	30.1	signalling.in sugar and nutrient physiology	30.1.1	signalling.in sugar and nutrient physiology.Snf related kinase 1	WGD/segmental	X
195	AT3G01090	1.1e-42	86.7508	cytosol	SnRK1.1	x	SnRK1	0	soluble	SnRK1	SnRK1	CAMKL	conditional			x	29.4.1	protein.postranslational modification.kinase	30.1.1	signalling.in sugar and nutrient physiology.Snf related kinase 1	dispersed	X
196	AT4G32830	3e-44	80.7571	cytosol	AUR1	x	AURORA	0	soluble	AURORA	AURORA	Aur				x	29.4	protein.postranslational modification	31.1.2	cell.organisation.AURORA kinase	dispersed	X
197	AT2G25880	1.9e-43	79.8107	cytosol	AUR2	x	AURORA	0	soluble	AURORA	AURORA	Aur					29.4.1	protein.postranslational modification.kinase	31.1.2	cell.organisation.AURORA kinase	dispersed	X
198	AT2G45490	3.3e-45	82.9653	cytosol	AUR3	x	AURORA	0	soluble	AURORA	AURORA	Aur					29.4	protein.postranslational modification	31.1.2	cell.organisation.AURORA kinase	dispersed	X
199	AT2G20470	2e-30	80.7571	cytosol	NDR5	x	AGC	0	soluble	AGC	AGC	NDR				x	29.4	protein.postranslational modification	29.4.1.1	protein.posttranslational modification.cytoplasmatic kinase.AGC	dispersed
200	AT1G03920	2.9e-28	82.0189	cytosol	NDR2	x	AGC	0	soluble	AGC	AGC	NDR				x	29.4	protein.postranslational modification	29.4.1.1	protein.posttranslational modification.cytoplasmatic kinase.AGC	dispersed
201	AT3G23310	3.5e-30	82.3344	cytosol	NDR3	x	AGC	0	soluble	AGC	AGC	NDR				x	29.4	protein.postranslational modification	29.4.1.1	protein.posttranslational modification.cytoplasmatic kinase.AGC	dispersed	X
202	AT4G14350	1.9e-30	81.7035	cytosol	NDR1	x	AGC	0	soluble	AGC	AGC	NDR				x	29.4	protein.postranslational modification	29.4.1.1	protein.posttranslational modification.cytoplasmatic kinase.AGC	dispersed
203	AT5G09890	1.6e-29	80.1262	cytosol	NDR8	x	AGC	0	soluble	AGC	AGC	NDR				x	29.4	protein.postranslational modification	29.4.1.1	protein.posttranslational modification.cytoplasmatic kinase.AGC	dispersed
204	AT2G19400	9e-29	82.0189	cytosol	NDR4	x	AGC	0	soluble	AGC	AGC	NDR				x	29.4	protein.postranslational modification	29.4.1.1	protein.posttranslational modification.cytoplasmatic kinase.AGC	dispersed
205	AT4G33080	9.3e-30	83.2808	cytosol	NDR6	x	AGC	0	soluble	AGC	AGC	NDR				x	29.4	protein.postranslational modification	29.4.1.1	protein.posttranslational modification.cytoplasmatic kinase.AGC	dispersed
206	AT1G30640	8.9e-33	82.9653	cytosol	NDR7	x	AGC	0	soluble	AGC	AGC	NDR				x	29.4	protein.postranslational modification	29.4.1.1	protein.posttranslational modification.cytoplasmatic kinase.AGC	dispersed
207	AT5G62310	3e-35	82.9653	cytosol	IRE	x	AGC	0	soluble	AGC	AGC	MAST	cellular and biochemical			x	33.99	development.unspecified	29.4.1.1	protein.posttranslational modification.cytoplasmatic kinase.AGC	dispersed	X
208	AT3G17850	8e-36	82.3344	nucleus	IREH1	x	AGC	0	soluble	AGC	AGC	MAST				x	29.4	protein.postranslational modification	29.4.1.1	protein.posttranslational modification.cytoplasmatic kinase.AGC	WGD/segmental
209	AT1G48490	1.3e-34	84.5426	nucleus	IRE3	x	AGC	0	soluble	AGC	AGC	MAST				x	29.4	protein.postranslational modification	29.4.1.1	protein.posttranslational modification.cytoplasmatic kinase.AGC	WGD/segmental
210	AT1G45160	3.7e-34	81.7035	nucleus	IRE4	x	AGC	0	soluble	AGC	AGC	MAST				x	29.4	protein.postranslational modification	29.4.1.1	protein.posttranslational modification.cytoplasmatic kinase.AGC	dispersed
211	AT3G08720	5e-38	83.5962	cytosol	S6K2	x	AGC	0	soluble	AGC	AGC	AGC_Unique	morphological				29.2.2	protein.synthesis.ribosome biogenesis	29.2.2		tandem	X
212	AT3G08730	6.3e-39	83.5962	cytosol	S6K1	x	AGC	0	soluble	AGC	AGC	AGC_Unique					29.2.2	protein.synthesis.ribosome biogenesis	29.2.2		tandem	X
213	AT3G25250	8.6e-25	78.5489	nucleus	OXI1	x	AGC	0	soluble	AGC	AGC	AGC_Unique	cellular and biochemical			x	29.4	protein.postranslational modification	29.4.1.1	protein.posttranslational modification.cytoplasmatic kinase.AGC	WGD/segmental	X
214	AT4G13000	2.6e-26	78.8644	cytosol	OXI2	x	AGC	0	soluble	AGC	AGC	AGC_Unique					29.4	protein.postranslational modification	29.4.1.1	protein.posttranslational modification.cytoplasmatic kinase.AGC	WGD/segmental	X
215	AT1G51170	1.4e-22	80.1262	cytosol	AGC2.3	x	AGC	0	soluble	AGC	AGC	AGC_Unique					29.4	protein.postranslational modification	29.4.1.1	protein.posttranslational modification.cytoplasmatic kinase.AGC	WGD/segmental	X
216	AT3G20830	2.3e-26	79.8107	cytosol	AGC2.4	x	AGC	0	soluble	AGC	AGC	AGC_Unique					29.4	protein.postranslational modification	29.4.1.1	protein.posttranslational modification.cytoplasmatic kinase.AGC	WGD/segmental
217	AT2G34650	4.3e-32	89.5899	plasma membrane	PINOID	x	AGC	0	soluble	AGC	AGC	AGC_Unique	essential				29.4	protein.postranslational modification	17.2.2.1	hormone metabolism.auxin.signal transduction.AGC kinases	dispersed	X
218	AT1G53700	2.1e-32	87.0662	cytosol	WAG1	x	AGC	0	soluble	AGC	AGC	AGC_Unique				x	17.2.3	hormone metabolism.auxin.induced-regulated-responsive-activated	17.2.2.1	hormone metabolism.auxin.signal transduction.AGC kinases	WGD/segmental	X
219	AT3G14370	1.5e-33	82.6498	nucleus	WAG2	x	AGC	0	soluble	AGC	AGC	AGC_Unique	conditional			x	29.4	protein.postranslational modification	17.2.2.1	hormone metabolism.auxin.signal transduction.AGC kinases	WGD/segmental	X
220	AT3G44610	2.3e-30	80.4416	cytosol	AGC1.12	x	AGC	0	soluble	AGC	AGC	AGC_Unique				x	29.4	protein.postranslational modification	29.4.1.1	protein.posttranslational modification.cytoplasmatic kinase.AGC	dispersed
221	AT5G47750	1.2e-29	80.7571	cytosol	PK5	x	AGC	0	soluble	AGC	AGC	AGC_Unique				x	29.4	protein.postranslational modification	17.2.2.1	hormone metabolism.auxin.signal transduction.AGC kinases	dispersed	X
222	AT3G27580	6.7e-31	82.0189	cytosol	PK7	x	AGC	0	soluble	AGC	AGC	AGC_Unique					29.4	protein.postranslational modification	17.2.2.1	hormone metabolism.auxin.signal transduction.AGC kinases	dispersed	X
223	AT4G26610	3.7e-30	86.4353	cytosol	AGC1.2	x	AGC	0	soluble	AGC	AGC	AGC_Unique				x	29.4	protein.postranslational modification	17.2.2.1	hormone metabolism.auxin.signal transduction.AGC kinases	WGD/segmental	X
224	AT5G55910	1.5e-30	82.6498	cytosol	AGC1.1	x	AGC	0	soluble	AGC	AGC	AGC_Unique					29.4	protein.postranslational modification	17.2.2.1	hormone metabolism.auxin.signal transduction.AGC kinases	WGD/segmental	X
225	AT2G44830	3.2e-29	80.7571	cytosol	AGC1.3	x	AGC	0	soluble	AGC	AGC	AGC_Unique				x	29.4	protein.postranslational modification	29.4.1.1	protein.posttranslational modification.cytoplasmatic kinase.AGC	dispersed	X
226	AT5G40030	9.7e-28	82.0189	cytosol	AGC1.4	x	AGC	0	soluble	AGC	AGC	AGC_Unique					29.4	protein.postranslational modification	29.4.1.1	protein.posttranslational modification.cytoplasmatic kinase.AGC	dispersed	X
227	AT3G12690	2.4e-30	82.3344	cytosol	AGC1.5	x	AGC	0	soluble	AGC	AGC	AGC_Unique				x	29.4	protein.postranslational modification	29.4.1.1	protein.posttranslational modification.cytoplasmatic kinase.AGC	WGD/segmental	X
228	AT1G79250	6.1e-32	82.9653	cytosol	AGC1.7	x	AGC	0	soluble	AGC	AGC	AGC_Unique				x	29.4	protein.postranslational modification	29.4.1.1	protein.posttranslational modification.cytoplasmatic kinase.AGC	WGD/segmental	X
229	AT1G16440	6.1e-33	80.4416	cytosol	AGC1.6	x	AGC	0	soluble	AGC	AGC	AGC_Unique				x	29.4	protein.postranslational modification	29.4.1.1	protein.posttranslational modification.cytoplasmatic kinase.AGC	WGD/segmental	X
230	AT5G03640	3.4e-30	77.918	cytosol	AGC1.8	x	AGC	0	soluble	AGC	AGC	AGC_Unique			MGSFAGKCEI		29.4	protein.postranslational modification	29.4.1.1	protein.posttranslational modification.cytoplasmatic kinase.AGC	WGD/segmental
231	AT2G36350	8.8e-32	78.8644	cytosol	AGC1.9	x	AGC	0	soluble	AGC	AGC	AGC_Unique				x	29.4	protein.postranslational modification	29.4.1.1	protein.posttranslational modification.cytoplasmatic kinase.AGC	WGD/segmental	X
232	AT3G52890	2.7e-30	79.1798	cytosol	KIPK	x	AGC	0	soluble	AGC	AGC	AGC_Unique				x	29.4	protein.postranslational modification	29.4.1.1	protein.posttranslational modification.cytoplasmatic kinase.AGC	WGD/segmental	X
233	AT3G45780	4.7e-29	80.4416	plasma membrane	PHOT1	x	AGC	0	soluble	AGC	AGC	AGC_Unique	conditional			x	30.11	signalling.light	30.11		dispersed	X
234	AT5G58140	3.2e-27	79.1798	plasma membrane	PHOT2	x	AGC	0	soluble	AGC	AGC	AGC_Unique	cellular and biochemical			x	29.4	protein.postranslational modification	30.11		dispersed	X
235	AT2G20050	8.3e-09	84.2271	plasma membrane	PDK1.3*	x	AGC	0	soluble	AGC	AGC	PKA			MGCAYSKTCI	x	29.4	protein.postranslational modification	29.4.1.1	protein.posttranslational modification.cytoplasmatic kinase.AGC	dispersed
236	AT5G04510	2e-33	82.6498	nucleus	PDK1.1	x	AGC	0	soluble	AGC	AGC	PDK1				x	29.4	protein.postranslational modification	29.4.1.1	protein.posttranslational modification.cytoplasmatic kinase.AGC	WGD/segmental	X
237	AT3G10540	9.3e-33	83.5962	cytosol	PDK1.2	x	AGC	0	soluble	AGC	AGC	PDK1				x	29.4	protein.postranslational modification	29.4.1.1	protein.posttranslational modification.cytoplasmatic kinase.AGC	WGD/segmental	X
238	AT1G49180	1.2e-38	76.6562	cytosol		x		0	soluble	soluble	soluble kinase	CAMK_Unique					29.4.1	protein.postranslational modification.kinase	29.4.1	protein.postranslational modification.cytoplasmatic kinase	dispersed
239	AT3G53930	1.4e-47	85.8044	mitochondrion		x		0	soluble	soluble	soluble kinase	ULK				x	29.4	protein.postranslational modification	29.4.1	protein.postranslational modification.cytoplasmatic kinase	WGD/segmental
240	AT2G37840	1.8e-46	82.0189	cytosol		x		0	soluble	soluble	soluble kinase	ULK				x	29.4	protein.postranslational modification	29.4.1	protein.postranslational modification.cytoplasmatic kinase	WGD/segmental
241	AT3G61960	3.5e-47	84.858	cytosol		x		0	soluble	soluble	soluble kinase	ULK					29.4	protein.postranslational modification	29.4.1	protein.postranslational modification.cytoplasmatic kinase	dispersed
242	AT5G18700	6.6e-44	78.5489	cytosol	RUK	x		0	soluble	soluble	soluble kinase	ULK	essential			x	29.4	protein.postranslational modification	29.4.1	protein.postranslational modification.cytoplasmatic kinase	dispersed	X
243	AT1G50240	4.1e-47	86.4353	cytosol	FU	x		0	soluble	soluble	soluble kinase	ULK	essential			x	35.1.3	not assigned.no ontology.armadillo/beta-catenin repeat family protein	29.4.1	protein.postranslational modification.cytoplasmatic kinase	dispersed
244	AT3G63340	1.4e-09	82.9653	plasma membrane		x		1	soluble	soluble	soluble kinase	Other_Unique				x	29.4	protein.postranslational modification	29.4.1	protein.postranslational modification.cytoplasmatic kinase	tandem
245	AT5G53450	0.007	72.8707	plastid	ORG1	x		0	soluble	soluble	soluble kinase					x	29.4	protein.postranslational modification	29.4.1	protein.postranslational modification.cytoplasmatic kinase	singleton
246	AT5G01920	4.9e-11	77.6025	plastid	STN8	x		0	soluble	soluble	soluble kinase	Other_Unique	cellular and biochemical				29.4	protein.postranslational modification	1.1.30		dispersed	X
247	AT1G68830	6.2e-10	78.2334	plastid	STN7	x		0	soluble	soluble	soluble kinase	Other_Unique				x	1.1.30	PS.lightreaction.state transition	1.1.30		dispersed	X
248	AT5G16810	7.2e-05	74.4479	plastid		x		0	soluble	soluble	soluble kinase						35.2	not assigned.unknown	29.4.1	protein.postranslational modification.cytoplasmatic kinase	singleton
249	AT4G29380	2.5e-11	75.0789	nucleus	VPS15	x		0	soluble	soluble	soluble kinase	VPS15			MGNKIARTTQ	x	29.4	protein.postranslational modification	29.4.1	protein.postranslational modification.cytoplasmatic kinase	dispersed
250	AT2G40120	3.8e-20	79.1798	cytosol		x		0	soluble	soluble	soluble kinase	DYRK				x	29.4	protein.postranslational modification	29.4.1	protein.postranslational modification.cytoplasmatic kinase	dispersed
251	AT1G73450	2.5e-19	74.1325	nucleus		x		0	soluble	soluble	soluble kinase	DYRK				x	29.4	protein.postranslational modification	29.4.1	protein.postranslational modification.cytoplasmatic kinase	tandem
252	AT1G73460	2.6e-19	74.1325	nucleus		x		0	soluble	soluble	soluble kinase	DYRK				x	29.4	protein.postranslational modification	29.4.1	protein.postranslational modification.cytoplasmatic kinase	tandem
253	AT3G17750	4.7e-19	75.3943	nucleus		x		0	soluble	soluble	soluble kinase	DYRK				x	29.4	protein.postranslational modification	29.4.1	protein.postranslational modification.cytoplasmatic kinase	dispersed
254	AT5G35980	5.5e-25	82.9653	nucleus	YAK1	x		0	soluble	soluble	soluble kinase	DYRK				x	29.4	protein.postranslational modification	29.4.1	protein.postranslational modification.cytoplasmatic kinase	dispersed
255	AT2G17530	2.7e-18	83.2808	nucleus		x		0	soluble	soluble	soluble kinase	CMGC_Unique				x	29.4	protein.postranslational modification	29.4.1	protein.postranslational modification.cytoplasmatic kinase	WGD/segmental
256	AT4G35500	2.8e-19	83.9117	nucleus		x		0	soluble	soluble	soluble kinase	CMGC_Unique				x	29.4	protein.postranslational modification	29.4.1	protein.postranslational modification.cytoplasmatic kinase	WGD/segmental
257	AT5G22840	7.1e-21	85.8044	nucleus		x		0	soluble	soluble	soluble kinase	CMGC_Unique				x	29.4	protein.postranslational modification	29.4.1	protein.postranslational modification.cytoplasmatic kinase	WGD/segmental
258	AT3G44850	2.7e-21	82.3344	nucleus		x		0	soluble	soluble	soluble kinase	CMGC_Unique				x	29.4	protein.postranslational modification	29.4.1	protein.postranslational modification.cytoplasmatic kinase	WGD/segmental
259	AT3G53030	1.2e-20	85.1735	cytosol	SRPK4	x		0	soluble	soluble	soluble kinase	CMGC_Unique				x	29.4	protein.postranslational modification	29.4.1	protein.postranslational modification.cytoplasmatic kinase	dispersed	X
260	AT4G32660	8e-22	79.1798	nucleus	AME3	x		0	soluble	soluble	soluble kinase	CLK					29.4	protein.postranslational modification	29.4.1	protein.postranslational modification.cytoplasmatic kinase	dispersed
261	AT4G24740	1.1e-25	80.4416	cytosol	AME1	x		0	soluble	soluble	soluble kinase	CLK				x	29.4	protein.postranslational modification	29.4.1	protein.postranslational modification.cytoplasmatic kinase	dispersed	X
262	AT3G53570	9.7e-24	84.858	nucleus	AME2	x		0	soluble	soluble	soluble kinase	CLK					29.4	protein.postranslational modification	29.4.1	protein.postranslational modification.cytoplasmatic kinase	proximal
263	AT3G25840	1.3e-21	77.2871	nucleus		x		0	soluble	soluble	soluble kinase	DYRK				x	29.4	protein.postranslational modification	29.4.1	protein.postranslational modification.cytoplasmatic kinase	WGD/segmental
264	AT1G13350	3.4e-22	77.2871	nucleus		x		0	soluble	soluble	soluble kinase	DYRK				x	29.4	protein.postranslational modification	29.4.1	protein.postranslational modification.cytoplasmatic kinase	WGD/segmental
265	AT3G53640	1.7e-21	76.9716	nucleus		x		0	soluble	soluble	soluble kinase	DYRK				x	29.4	protein.postranslational modification	29.4.1	protein.postranslational modification.cytoplasmatic kinase	proximal
266	AT3G61160	1.7e-30	79.4953	cytosol	SK31	x		0	soluble	SLK	SLK	GSK				x	29.4	protein.postranslational modification	17.1.2.3		dispersed	X
267	AT4G00720	2.9e-26	82.0189	nucleus	SK32	x	SLK	0	soluble	SLK	SLK	GSK				x	29.4	protein.postranslational modification	17.1.2.3		dispersed	X
268	AT1G57870	1.9e-27	79.1798	cytosol	SK42	x	SLK	0	soluble	SLK	SLK	GSK				x	29.4.1	protein.postranslational modification.kinase	17.1.2.3		dispersed	X
269	AT1G09840	8.5e-26	79.8107	nucleus	SK41	x	SLK	0	soluble	SLK	SLK	GSK				x	29.4	protein.postranslational modification	17.1.2.3		dispersed	X
270	AT5G14640	4e-27	80.4416	cytosol	SK13	x	SLK	0	soluble	SLK	SLK	GSK				x	29.4	protein.postranslational modification	17.1.2.3		dispersed	X
271	AT5G26751	1.4e-26	80.1262	cytosol	SLK11	x	SLK	0	soluble	SLK	SLK	GSK				x	29.4	protein.postranslational modification	17.1.2.3		dispersed	X
272	AT3G05840	3.3e-26	80.7571	cytosol	SK12	x	SLK	0	soluble	SLK	SLK	GSK				x	29.4	protein.postranslational modification	17.1.2.3		dispersed	X
273	AT4G18710	1.6e-29	80.7571	cytosol	BIN2	x	SLK	0	soluble	SLK	SLK	GSK	conditional	morphological		x	17.3.2.1	hormone metabolism.brassinosteroid.signal transduction.BRI	17.1.2.3		dispersed	X
274	AT2G30980	4.3e-27	81.388	cytosol	SK23	x	SLK	0	soluble	SLK	SLK	GSK				x	29.4	protein.postranslational modification	17.1.2.3		dispersed	X
275	AT1G06390	1.7e-26	81.0726	cytosol	SK22	x	SLK	0	soluble	SLK	SLK	GSK				x	29.4	protein.postranslational modification	17.1.2.3		dispersed	X
276	AT5G45430	1.7e-41	80.7571	cytosol	MHK3*	x		0	soluble	soluble	MHK	RCK					29.4	protein.postranslational modification	29.4.1	protein.postranslational modification.cytoplasmatic kinase	WGD/segmental
277	AT4G19110	9.3e-41	79.4953	cytosol	MHK2*	x		0	soluble	soluble	MHK	RCK				x	29.4	protein.postranslational modification	29.4.1	protein.postranslational modification.cytoplasmatic kinase	WGD/segmental
278	AT4G13020	6.7e-35	81.7035	cytosol	MHK1*	x		0	soluble	soluble	MHK	RCK					29.4.1	protein.postranslational modification.kinase	29.4.1	protein.postranslational modification.cytoplasmatic kinase	dispersed	X
279	AT2G42880	1.5e-33	84.2271	cytosol	MPK20	x	MAPK	0	soluble	MAPK	MAPK	MAPK				x	30.6	signalling.MAP kinases	30.6.4	signalling.MAP kinases.MAPK	dispersed	X
280	AT3G14720	1.3e-34	82.3344	cytosol	MPK19	x	MAPK	0	soluble	MAPK	MAPK	MAPK					30.6	signalling.MAP kinases	30.6.4	signalling.MAP kinases.MAPK	dispersed
281	AT1G53510	3.7e-34	83.2808	cytosol	MPK18	x	MAPK	0	soluble	MAPK	MAPK	MAPK				x	30.6	signalling.MAP kinases	30.6.4	signalling.MAP kinases.MAPK	dispersed	X
282	AT5G19010	1.3e-34	83.5962	cytosol	MPK16	x	MAPK	0	soluble	MAPK	MAPK	MAPK				x	30.6	signalling.MAP kinases	30.6.4	signalling.MAP kinases.MAPK	dispersed	X
283	AT3G18040	1.9e-34	83.5962	cytosol	MPK9	x	MAPK	0	soluble	MAPK	MAPK	MAPK				x	30.6	signalling.MAP kinases	30.6.4	signalling.MAP kinases.MAPK	dispersed	X
284	AT2G01450	1.2e-33	82.6498	cytosol	MPK17	x	MAPK	0	soluble	MAPK	MAPK	MAPK				x	30.6	signalling.MAP kinases	30.6.4	signalling.MAP kinases.MAPK	dispersed	X
285	AT1G18150	1e-32	83.9117	nucleus	MPK8	x	MAPK	0	soluble	MAPK	MAPK	MAPK				x	29.4	protein.postranslational modification	30.6.4	signalling.MAP kinases.MAPK	dispersed	X
286	AT1G73670	1.2e-31	81.7035	cytosol	MPK15	x	MAPK	0	soluble	MAPK	MAPK	MAPK				x	30.6	signalling.MAP kinases	30.6.4	signalling.MAP kinases.MAPK	dispersed	X
287	AT4G36450	1.3e-33	80.7571	cytosol	MPK14	x	MAPK	0	soluble	MAPK	MAPK	MAPK					30.6	signalling.MAP kinases	30.6.4	signalling.MAP kinases.MAPK	WGD/segmental	X
288	AT2G18170	1.1e-34	79.4953	cytosol	MPK7	x	MAPK	0	soluble	MAPK	MAPK	MAPK				x	30.6	signalling.MAP kinases	30.6.4	signalling.MAP kinases.MAPK	WGD/segmental	X
289	AT1G59580	1.2e-34	79.4953	cytosol	MPK2	x	MAPK	0	soluble	MAPK	MAPK	MAPK				x	30.6	signalling.MAP kinases	30.6.4	signalling.MAP kinases.MAPK	WGD/segmental	X
290	AT1G10210	4.3e-34	79.4953	cytosol	MPK1	x	MAPK	0	soluble	MAPK	MAPK	MAPK				x	30.6	signalling.MAP kinases	30.6.4	signalling.MAP kinases.MAPK	WGD/segmental	X
291	AT1G07880	1.5e-36	81.0726	cytosol	MPK13	x	MAPK	0	soluble	MAPK	MAPK	MAPK				x	30.6	signalling.MAP kinases	30.6.4	signalling.MAP kinases.MAPK	dispersed	X
292	AT2G46070	5.6e-36	85.1735	nucleus	MPK12	x	MAPK	0	soluble	MAPK	MAPK	MAPK					29.4	protein.postranslational modification	30.6.4	signalling.MAP kinases.MAPK	WGD/segmental	X
293	AT1G01560	6.9e-33	86.4353	cytosol	MPK11	x	MAPK	0	soluble	MAPK	MAPK	MAPK				x	30.6	signalling.MAP kinases	30.6.4	signalling.MAP kinases.MAPK	WGD/segmental	X
294	AT4G01370	9.3e-34	82.0189	cytosol	MPK4	x	MAPK	0	soluble	MAPK	MAPK	MAPK	morphological			x	30.6	signalling.MAP kinases	30.6.4	signalling.MAP kinases.MAPK	WGD/segmental	X
295	AT4G11330	3.7e-38	81.388	cytosol	MPK5	x	MAPK	0	soluble	MAPK	MAPK	MAPK					30.6	signalling.MAP kinases	30.6.4	signalling.MAP kinases.MAPK	WGD/segmental	X
296	AT3G59790	7e-37	81.0726	cytosol	MPK10	x	MAPK	0	soluble	MAPK	MAPK	MAPK				x	30.6	signalling.MAP kinases	30.6.4	signalling.MAP kinases.MAPK	WGD/segmental	X
297	AT3G45640	9.9e-35	80.4416	cytosol	MPK3	x	MAPK	0	soluble	MAPK	MAPK	MAPK	conditional			x	30.6	signalling.MAP kinases	30.6.4	signalling.MAP kinases.MAPK	dispersed	X
298	AT2G43790	9.2e-36	80.4416	cytosol	MPK6	x	MAPK	0	soluble	MAPK	MAPK	MAPK	conditional			x	30.6	signalling.MAP kinases	30.6.4	signalling.MAP kinases.MAPK	WGD/segmental	X
299	AT2G23080	5.6e-21	82.3344	cytosol	CKA3	x	CK II	0	soluble	CK II	CK II	CMGC_Unique				x	29.4	protein.postranslational modification	30.13.2	signalling, circadian rhythm.casein kinase II (CKII)	tandem	X
300	AT3G50000	1e-21	80.1262	extracellular	CKA2	x	CK II	0	soluble	CK II	CK II	CMGC_Unique					29.4	protein.postranslational modification	30.13.2	signalling, circadian rhythm.casein kinase II (CKII)	WGD/segmental	X
301	AT5G67380	1.4e-21	80.7571	plasma membrane	CKA1	x	CK II	0	soluble	CK II	CK II	CMGC_Unique					29.4	protein.postranslational modification	30.13.2	signalling, circadian rhythm.casein kinase II (CKII)	WGD/segmental	X
302	AT2G23070	1.3e-20	80.4416	cytosol	cpCK2	x	CK II	0	soluble	CK II	CK II	CMGC_Unique				x	29.4	protein.postranslational modification	30.13.2	signalling, circadian rhythm.casein kinase II (CKII)	WGD/segmental	X
303	AT3G48750	1.2e-34	79.4953	cytosol	CDKA;1	x	CDK	0	soluble	CDK	CDK	CDK	essential			x	31.3	cell.cycle	31.3.2	cell.cycle.cyclin dependent kinase	WGD/segmental	X
304	AT1G76540	8e-33	82.6498	cytosol	CDKB2;1	x	CDK	0	soluble	CDK	CDK	CDK				x	31.2	cell.division	31.3.2	cell.cycle.cyclin dependent kinase	WGD/segmental	X
305	AT1G20930	9e-33	81.388	cytosol	CDKB2;2	x	CDK	0	soluble	CDK	CDK	CDK				x	31.2	cell.division	31.3.2	cell.cycle.cyclin dependent kinase	WGD/segmental	X
306	AT2G38620	8e-28	80.4416	nucleus	CDKB1;2	x	CDK	0	soluble	CDK	CDK	CDK				x	31.2	cell.division	31.3.2	cell.cycle.cyclin dependent kinase	dispersed	X
307	AT3G54180	1.2e-25	80.1262	cytosol	CDKB1;1	x	CDK	0	soluble	CDK	CDK	CDK				x	31.2	cell.division	31.3.2	cell.cycle.cyclin dependent kinase	dispersed	X
308	AT5G63610	1.9e-33	88.0126	nucleus	CDKE;1	x	CDK	0	soluble	CDK	CDK	CDK					27.3.99	RNA.regulation of transcription.unclassified	31.3.2	cell.cycle.cyclin dependent kinase	WGD/segmental	X
309	AT4G28980	1.9e-18	73.5016	cytosol	CDKF;1	x	CDK	0	soluble	CDK	CDK	CDK	essential			x	31.3	cell.cycle	31.3.2	cell.cycle.cyclin dependent kinase	dispersed	X
310	AT1G73690	1.7e-33	84.2271	nucleus	CDKD1;1	x	CDK	0	soluble	CDK	CDK	CDK					31.2	cell.division	31.3.2	cell.cycle.cyclin dependent kinase	WGD/segmental	X
311	AT1G18040	2.8e-32	84.2271	nucleus	CDKD1;3	x	CDK	0	soluble	CDK	CDK	CDK				x	31.2	cell.division	31.3.2	cell.cycle.cyclin dependent kinase	WGD/segmental	X
312	AT1G66750	1.6e-33	85.1735	nucleus	CDKD1;2	x	CDK	0	soluble	CDK	CDK	CDK				x	31.2	cell.division	31.3.2	cell.cycle.cyclin dependent kinase	dispersed	X
313	AT5G63370	1.8e-33	83.5962	nucleus	CDKG;1	x	CDK	0	soluble	CDK	CDK	CDK					29.4.1	protein.postranslational modification.kinase	31.3.2	cell.cycle.cyclin dependent kinase	dispersed	X
314	AT1G67580	8.8e-36	84.858	nucleus	CDKG;2	x	CDK	0	soluble	CDK	CDK	CDK				x	29.4	protein.postranslational modification	31.3.2	cell.cycle.cyclin dependent kinase	dispersed	X
315	AT5G64960	3e-30	86.4353	nucleus	CDKC;2	x	CDK	0	soluble	CDK	CDK	CDK				x	31.3	cell.cycle	31.3.2	cell.cycle.cyclin dependent kinase	WGD/segmental	X
316	AT5G10270	9.5e-30	86.7508	nucleus	CDKC;1	x	CDK	0	soluble	CDK	CDK	CDK				x	31.3	cell.cycle	31.3.2	cell.cycle.cyclin dependent kinase	WGD/segmental	X
317	AT5G39420	1.4e-35	83.9117	nucleus	CDKC1;1	x	CDK	0	soluble	CDK	CDK	CDK			MGCISSKNVS	x	29.4	protein.postranslational modification	29.4.1.3	protein.posttranslational modification.cytoplasmatic kinase.cyclin dependent kinase like	dispersed	X
318	AT3G01085	1.8e-33	84.5426	nucleus	CDKC1;2*	x		0	soluble	CDK	CDK*	CDK			MGCFNSKHSS	x	29.4	protein.postranslational modification	29.4.1.3	protein.posttranslational modification.cytoplasmatic kinase.cyclin dependent kinase like	dispersed		x
319	AT1G74330	3.7e-32	81.7035	nucleus	CDKL2	x	CDK	0	soluble	CDK	CDKL	CDK			MGCVSSKQTV	x	29.4	protein.postranslational modification	29.4.1.3	protein.posttranslational modification.cytoplasmatic kinase.cyclin dependent kinase like	WGD/segmental	X
320	AT1G18670	2.9e-32	81.388	cytosol	CDKL3	x	CDK	0	soluble	CDK	CDKL	CDK			MGCVNSKQTV	x	29.4	protein.postranslational modification	29.4.1.3	protein.posttranslational modification.cytoplasmatic kinase.cyclin dependent kinase like	WGD/segmental
321	AT1G71530	1.4e-31	82.9653	plastid	CDKL12	x	CDK	0	soluble	CDK	CDKL	CDK			MGCICATARS	x	29.4	protein.postranslational modification	29.4.1.3	protein.posttranslational modification.cytoplasmatic kinase.cyclin dependent kinase like	WGD/segmental
322	AT4G10010	1.3e-27	72.8707	nucleus	CDKL13	x	CDK	0	soluble	CDK	CDKL	CDK			MGCICSKGTA	x	29.4	protein.postranslational modification	29.4.1.3	protein.posttranslational modification.cytoplasmatic kinase.cyclin dependent kinase like	WGD/segmental
323	AT1G33770	3e-31	83.9117	nucleus	CDKL14	x	CDK	0	soluble	CDK	CDKL	CDK			MGCICSKGAA	x	29.4	protein.postranslational modification	29.4.1.3	protein.posttranslational modification.cytoplasmatic kinase.cyclin dependent kinase like	WGD/segmental
324	AT1G09600	1.3e-32	86.1199	nucleus	CDKL11	x	CDK	0	soluble	CDK	CDKL	CDK			MGCNCTKGTR	x	29.4	protein.postranslational modification	29.4.1.3	protein.posttranslational modification.cytoplasmatic kinase.cyclin dependent kinase like	WGD/segmental
325	AT1G57700	1.7e-31	91.1672	plasma membrane	CDKL10	x	CDK	0	soluble	CDK	CDKL	CDK			MGCICSKGVR	x	29.4	protein.postranslational modification	29.4.1.3	protein.posttranslational modification.cytoplasmatic kinase.cyclin dependent kinase like	WGD/segmental
326	AT1G53050	2.5e-32	83.2808	plasma membrane	CDKL15	x	CDK	0	soluble	CDK	CDKL	CDK			MGCVCGKPSA	x	29.4	protein.postranslational modification	29.4.1.3	protein.posttranslational modification.cytoplasmatic kinase.cyclin dependent kinase like	dispersed
327	AT4G22940	6.7e-30	82.0189	cytosol	CDKL4	x	CDK	0	soluble	CDK	CDKL	CDK			MGCIISYRRN		29.4	protein.postranslational modification	29.4.1.3	protein.posttranslational modification.cytoplasmatic kinase.cyclin dependent kinase like	dispersed
328	AT1G03740	1.2e-30	83.9117	nucleus	CDKL6	x	CDK	0	soluble	CDK	CDKL	CDK			MGCVNSRHRP	x	29.4	protein.postranslational modification	29.4.1.3	protein.posttranslational modification.cytoplasmatic kinase.cyclin dependent kinase like	WGD/segmental
329	AT5G44290	4.9e-30	83.5962	plasma membrane	CDKL5	x	CDK	0	soluble	CDK	CDKL	CDK			MGCIISKKKS	x	29.4	protein.postranslational modification	29.4.1.3	protein.posttranslational modification.cytoplasmatic kinase.cyclin dependent kinase like	WGD/segmental
330	AT3G05050	3.5e-32	83.5962	plasma membrane	CDKL8	x	CDK	0	soluble	CDK	CDKL	CDK			MGCVLGRPGS		29.4	protein.postranslational modification	29.4.1.3	protein.posttranslational modification.cytoplasmatic kinase.cyclin dependent kinase like	dispersed	X
331	AT1G54610	6.8e-30	84.858	plasma membrane	CDKL9	x	CDK	0	soluble	CDK	CDKL	CDK			MGCVFGREAA	x	29.4.1	protein.postranslational modification.kinase	29.4.1.3	protein.posttranslational modification.cytoplasmatic kinase.cyclin dependent kinase like	dispersed	X
332	AT5G50860	7.5e-33	82.0189	nucleus	CDKL7	x	CDK	0	soluble	CDK	CDKL	CDK			MGCVLCKEST	x	29.4	protein.postranslational modification	29.4.1.3	protein.posttranslational modification.cytoplasmatic kinase.cyclin dependent kinase like	dispersed
333	AT1G14000	1.8e-67	76.0252	cytosol	Raf17	x		0	soluble	MAP3K	MAP3K-Raf	TKL_Unique	cellular and biochemical			x	29.4	protein.postranslational modification	34.2		dispersed	X
334	AT3G59830	2.4e-50	70.6625	plastid	Raf46	x		0	soluble	MAP3K	MAP3K-Raf	TKL_Unique				x	29.4	protein.postranslational modification	30.6.2	signalling.MAPK kinases.putative MAP3K, Raf-like	WGD/segmental
335	AT2G31800	2.7e-54	70.9779	mitochondrion	Raf23	x		0	soluble	MAP3K	MAP3K-Raf	TKL_Unique				x	29.4	protein.postranslational modification	30.6.2	signalling.MAPK kinases.putative MAP3K, Raf-like	dispersed
336	AT3G58760	2.4e-55	76.3407	plasma membrane	Raf47	x		0	soluble	MAP3K	MAP3K-Raf	TKL_Unique				x	29.4	protein.postranslational modification	30.6.2	signalling.MAPK kinases.putative MAP3K, Raf-like	dispersed
337	AT4G18950	1e-57	75.7098	cytosol	Raf27	x		0	soluble	MAP3K	MAP3K-Raf	TKL_Unique				x	31.1	cell.organisation	30.6.2	signalling.MAPK kinases.putative MAP3K, Raf-like	dispersed	X
338	AT5G07140	7e-42	74.4479	cytosol	Raf51*	x		0	soluble	MAP3K	MAP3K-Raf*	TKL_Unique					29.4	protein.postranslational modification	30.6.2	signalling.MAPK kinases.putative MAP3K, Raf-like	dispersed		x
339	AT2G35050	1.2e-61	82.6498	cytosol	Raf24	x		0	soluble	MAP3K	MAP3K-Raf	MLK				x	29.4	protein.postranslational modification	30.6.2	signalling.MAPK kinases.putative MAP3K, Raf-like	dispersed
340	AT1G79570	2.1e-62	82.3344	cytosol	Raf20	x		0	soluble	MAP3K	MAP3K-Raf	MLK				x	29.4	protein.postranslational modification	30.6.2	signalling.MAPK kinases.putative MAP3K, Raf-like	WGD/segmental
341	AT1G16270	1.1e-62	82.3344	nucleus	Raf18	x		0	soluble	MAP3K	MAP3K-Raf	MLK				x	29.4	protein.postranslational modification	30.6.2	signalling.MAPK kinases.putative MAP3K, Raf-like	WGD/segmental
342	AT1G04700	3.8e-64	79.1798	nucleus	Raf16	x		0	soluble	MAP3K	MAP3K-Raf	MLK				x	29.4	protein.postranslational modification	30.6.2	signalling.MAPK kinases.putative MAP3K, Raf-like	dispersed
343	AT3G24715	1.6e-62	81.388	cytosol	Raf52*	x		0	soluble	MAP3K	MAP3K-Raf*	MLK				x	29.4.1	protein.postranslational modification.kinase	30.6.2	signalling.MAPK kinases.putative MAP3K, Raf-like	dispersed		x
344	AT5G57610	3.3e-63	78.5489	nucleus	Raf35	x		0	soluble	MAP3K	MAP3K-Raf	MLK				x	29.4	protein.postranslational modification	30.6.2	signalling.MAPK kinases.putative MAP3K, Raf-like	dispersed
345	AT3G46920	3e-60	82.6498	cytosol	Raf42	x		0	soluble	MAP3K	MAP3K-Raf	MLK				x	29.4	protein.postranslational modification	30.6.2	signalling.MAPK kinases.putative MAP3K, Raf-like	dispersed
346	AT2G42640	7.8e-68	75.7098	cytosol	Raf53*	x		0	soluble	MAP3K	MAP3K-Raf*	MLK				x	29.4.1	protein.postranslational modification.kinase	30.6.2	signalling.MAPK kinases.putative MAP3K, Raf-like	WGD/segmental		x
347	AT2G31010	1.6e-64	75.7098	cytosol	Raf13	x		0	soluble	MAP3K	MAP3K-Raf	TKL_Unique				x	29.4	protein.postranslational modification	30.6.2	signalling.MAPK kinases.putative MAP3K, Raf-like	dispersed
348	AT3G58640	2.6e-62	76.3407	cytosol	Raf15	x		0	soluble	MAP3K	MAP3K-Raf	TKL_Unique				x	29.4	protein.postranslational modification	30.6.2	signalling.MAPK kinases.putative MAP3K, Raf-like	WGD/segmental
349	AT4G23050	8e-68	78.5489	cytosol	Raf12	x		0	soluble	MAP3K	MAP3K-Raf	MLK					30.6	signalling.MAP kinases	30.6.2	signalling.MAPK kinases.putative MAP3K, Raf-like	dispersed	X
350	AT5G49470	6.5e-63	80.7571	cytosol	Raf10	x		0	soluble	MAP3K	MAP3K-Raf	TKL_Unique				x	29.4	protein.postranslational modification	30.6.2	signalling.MAPK kinases.putative MAP3K, Raf-like	WGD/segmental
351	AT1G67890	4.9e-72	80.4416	nucleus	Raf11	x		0	soluble	MAP3K	MAP3K-Raf	TKL_Unique				x	30.6	signalling.MAP kinases	30.6.2	signalling.MAPK kinases.putative MAP3K, Raf-like	dispersed
352	AT3G06620	3.2e-70	80.1262	nucleus	Raf7	x		0	soluble	MAP3K	MAP3K-Raf	TKL_Unique				x	29.4	protein.postranslational modification	30.6.2	signalling.MAPK kinases.putative MAP3K, Raf-like	WGD/segmental
353	AT3G06640	2.6e-70	78.8644	cytosol	Raf9	x		0	soluble	MAP3K	MAP3K-Raf	TKL_Unique				x	29.4	protein.postranslational modification	30.6.2	signalling.MAPK kinases.putative MAP3K, Raf-like	tandem
354	AT3G06630	1.2e-64	71.6088	cytosol	Raf8	x		0	soluble	MAP3K	MAP3K-Raf	TKL_Unique					29.4	protein.postranslational modification	30.6.2	signalling.MAPK kinases.putative MAP3K, Raf-like	tandem
355	AT1G73660	2.6e-71	77.6025	cytosol	Raf5	x		0	soluble	MAP3K	MAP3K-Raf	MLK	conditional			x	29.4	protein.postranslational modification	30.6.2	signalling.MAPK kinases.putative MAP3K, Raf-like	WGD/segmental	X
356	AT1G18160	4.4e-70	80.4416	cytosol	Raf4	x		0	soluble	MAP3K	MAP3K-Raf	TKL_Unique				x	30.6	signalling.MAP kinases	30.6.2	signalling.MAPK kinases.putative MAP3K, Raf-like	WGD/segmental
357	AT5G11850	1.1e-69	77.6025	cytosol	Raf3	x		0	soluble	MAP3K	MAP3K-Raf	MLK				x	30.6	signalling.MAP kinases	30.6.2	signalling.MAPK kinases.putative MAP3K, Raf-like	dispersed
358	AT1G08720	4.2e-65	76.6562	cytosol	EDR1 (Raf2)	x		0	soluble	MAP3K	MAP3K-Raf	MLK	conditional			x	30.6	signalling.MAP kinases	30.6.2	signalling.MAPK kinases.putative MAP3K, Raf-like	dispersed	X
359	AT4G24480	1.1e-62	81.7035	plasma membrane	Raf6	x		0	soluble	MAP3K	MAP3K-Raf	TKL_Unique				x	29.4	protein.postranslational modification	30.6.2	signalling.MAPK kinases.putative MAP3K, Raf-like	dispersed
360	AT5G03730	1.4e-73	76.3407	nucleus	CTR1 (Raf1)	x		0	soluble	MAP3K	MAP3K-Raf	MLK	morphological			x	29.4	protein.postranslational modification	17.5.2.1	hormone metabolism.ethylene.signal transduction.CTR1 kinase	dispersed	X
361	AT3G63260	3.2e-63	78.5489	plasma membrane	Raf48	x		0	soluble	MAP3K	MAP3K-Raf	TKL_Unique				x	29.4	protein.postranslational modification	30.6.2	signalling.MAPK kinases.putative MAP3K, Raf-like	WGD/segmental
362	AT3G01490	3.8e-65	76.9716	cytosol	Raf38	x		0	soluble	MAP3K	MAP3K-Raf	TKL_Unique				x	29.4	protein.postranslational modification	30.6.2	signalling.MAPK kinases.putative MAP3K, Raf-like	dispersed
363	AT5G50000	3.7e-65	79.4953	plasma membrane	Raf33	x		0	soluble	MAP3K	MAP3K-Raf	TKL_Unique				x	29.4	protein.postranslational modification	30.6.2	signalling.MAPK kinases.putative MAP3K, Raf-like	dispersed
364	AT4G14780	3.6e-61	77.6025	cytosol	Raf26	x		0	soluble	MAP3K	MAP3K-Raf	TKL_Unique					29.4	protein.postranslational modification	30.6.2	signalling.MAPK kinases.putative MAP3K, Raf-like	WGD/segmental
365	AT3G22750	8.2e-62	78.5489	nucleus	Raf39	x		0	soluble	MAP3K	MAP3K-Raf	TKL_Unique				x	29.4	protein.postranslational modification	30.6.2	signalling.MAPK kinases.putative MAP3K, Raf-like	WGD/segmental	X
366	AT4G31170	3.5e-70	78.5489	cytosol	Raf28	x		0	soluble	MAP3K	MAP3K-Raf	MLK					29.4	protein.postranslational modification	30.6.2	signalling.MAPK kinases.putative MAP3K, Raf-like	WGD/segmental
367	AT2G24360	1.6e-70	77.6025	plasma membrane	Raf22	x		0	soluble	MAP3K	MAP3K-Raf	MLK					29.4	protein.postranslational modification	30.6.2	signalling.MAPK kinases.putative MAP3K, Raf-like	WGD/segmental
368	AT1G62400	5.9e-70	76.9716	cytosol	Raf19	x		0	soluble	MAP3K	MAP3K-Raf	MLK					29.4	protein.postranslational modification	30.6.2	signalling.MAPK kinases.putative MAP3K, Raf-like	dispersed	X
369	AT3G46930	6.5e-62	77.2871	nucleus	Raf43	x		0	soluble	MAP3K	MAP3K-Raf	MLK				x	29.4	protein.postranslational modification	30.6.2	signalling.MAPK kinases.putative MAP3K, Raf-like	WGD/segmental
370	AT5G58950	2.8e-62	74.7634	nucleus	Raf36	x		0	soluble	MAP3K	MAP3K-Raf	MLK				x	29.4	protein.postranslational modification	30.6.2	signalling.MAPK kinases.putative MAP3K, Raf-like	WGD/segmental
371	AT4G38470	2.8e-75	82.6498	cytosol	Raf30	x		0	soluble	MAP3K	MAP3K-Raf	TKL_Unique				x	29.4	protein.postranslational modification	1.1.7		dispersed	X
372	AT4G35780	1.7e-73	79.8107	nucleus	Raf29	x		0	soluble	MAP3K	MAP3K-Raf	MLK				x	29.4	protein.postranslational modification	1.1.7		WGD/segmental	X
373	AT2G17700	2.1e-73	79.8107	nucleus	Raf21	x		0	soluble	MAP3K	MAP3K-Raf	MLK				x	29.4	protein.postranslational modification	1.1.7		WGD/segmental	X
374	AT5G01850	2.6e-61	75.7098	cytosol	Raf31	x		0	soluble	MAP3K	MAP3K-Raf	TKL_Unique					29.4	protein.postranslational modification	30.6.2	signalling.MAPK kinases.putative MAP3K, Raf-like	dispersed
375	AT5G50180	6.6e-61	77.6025	cytosol	Raf34	x		0	soluble	MAP3K	MAP3K-Raf	MLK					29.4	protein.postranslational modification	30.6.2	signalling.MAPK kinases.putative MAP3K, Raf-like	dispersed
376	AT3G27560	6.8e-59	79.1798	cytosol	Raf41	x		0	soluble	MAP3K	MAP3K-Raf	MLK					29.4	protein.postranslational modification	30.6.2	signalling.MAPK kinases.putative MAP3K, Raf-like	WGD/segmental
377	AT5G40540	8.6e-57	81.388	cytosol	Raf32	x		0	soluble	MAP3K	MAP3K-Raf	MLK					29.4	protein.postranslational modification	30.6.2	signalling.MAPK kinases.putative MAP3K, Raf-like	WGD/segmental	X
378	AT3G50720	4.6e-57	80.4416	cytosol	Raf44	x		0	soluble	MAP3K	MAP3K-Raf	TKL_Unique					29.4	protein.postranslational modification	30.6.2	signalling.MAPK kinases.putative MAP3K, Raf-like	WGD/segmental
379	AT3G50730	1.1e-60	79.8107	cytosol	Raf45	x		0	soluble	MAP3K	MAP3K-Raf	TKL_Unique					29.4	protein.postranslational modification	30.6.2	signalling.MAPK kinases.putative MAP3K, Raf-like	tandem
380	AT5G66710	5.7e-59	88.0126	plasma membrane	Raf37	x		0	soluble	MAP3K	MAP3K-Raf	TKL_Unique				x	29.4	protein.postranslational modification	30.6.2	signalling.MAPK kinases.putative MAP3K, Raf-like	WGD/segmental
381	AT2G40860	1.6e-37	78.8644	nucleus		x		0	soluble	soluble	soluble kinase	TKL_Unique				x	29.4	protein.postranslational modification	29.4.1	protein.postranslational modification.cytoplasmatic kinase	dispersed
382	AT3G49060	3.3e-34	80.4416	nucleus		x	UboX	0	receptor kinases	RLCK_9	RLCK_9	TKL_Unique				x	29.4.1.59	protein.postranslational modification.kinase.receptor like cytoplasmatic kinase IX	29.4.1.59		dispersed
383	AT2G45910	1.1e-41	73.1861	plastid		x	Ubox	0	receptor kinases	RLCK_9	RLCK_9	IRAK				x	29.4.1.59	protein.postranslational modification.kinase.receptor like cytoplasmatic kinase IX	29.4.1.59		WGD/segmental
384	AT5G26150	1.5e-43	74.4479	nucleus		x	ANHL	0	receptor kinases	RLCK_9	RLCK_9	IRAK					29.4.1.59	protein.postranslational modification.kinase.receptor like cytoplasmatic kinase IX	29.4.1.59		dispersed
385	AT5G12000	3.2e-43	74.4479	nucleus		x	ANHL	0	receptor kinases	RLCK_9	RLCK_9	IRAK					29.4.1.59	protein.postranslational modification.kinase.receptor like cytoplasmatic kinase IX	29.4.1.59		dispersed
386	AT2G07020	1.3e-43	73.817	nucleus		x	ANHL	0	receptor kinases	RLCK_9	RLCK_9	IRAK				x	29.4.1.59	protein.postranslational modification.kinase.receptor like cytoplasmatic kinase IX	29.4.1.59		dispersed
387	AT5G35380	6.8e-43	75.7098	nucleus		x	ANHL	0	receptor kinases	RLCK_9	RLCK_9	IRAK				x	29.4.1.59	protein.postranslational modification.kinase.receptor like cytoplasmatic kinase IX	29.4.1.59		dispersed
388	AT3G20200	1.1e-42	75.0789	plasma membrane		x	ANHL	0	receptor kinases	RLCK_9	RLCK_9	IRAK				x	29.4.1.59	protein.postranslational modification.kinase.receptor like cytoplasmatic kinase IX	29.4.1.59		dispersed
389	AT1G78940	3.4e-40	74.4479	cytosol		x	ANHL	0	receptor kinases	RLCK_9	RLCK_9	IRAK				x	29.4.1.59	protein.postranslational modification.kinase.receptor like cytoplasmatic kinase IX	29.4.1.59		dispersed
390	AT1G16760	7.2e-41	74.1325	nucleus		x	ANHL	0	receptor kinases	RLCK_9	RLCK_9	IRAK				x	29.4.1.59	protein.postranslational modification.kinase.receptor like cytoplasmatic kinase IX	29.4.1.59		dispersed
391	AT2G24370	1.3e-38	73.817	nucleus		x	ANHL	0	receptor kinases	RLCK_9	RLCK_9	IRAK				x	29.4.1.59	protein.postranslational modification.kinase.receptor like cytoplasmatic kinase IX	29.4.1.59		dispersed
392	AT4G31230	9e-39	75.0789	cytosol		x	ANHL	0	receptor kinases	RLCK_9	RLCK_9	IRAK				x	29.4.1.59	protein.postranslational modification.kinase.receptor like cytoplasmatic kinase IX	29.4.1.59		dispersed
393	AT1G72760	1.7e-44	86.7508	cytosol		x	ANHL	0	receptor kinases	RLCK_9	RLCK_9	IRAK					29.4.1.59	protein.postranslational modification.kinase.receptor like cytoplasmatic kinase IX	29.4.1.59		WGD/segmental
394	AT1G17540	7.2e-42	81.388	nucleus		x	ANHL	0	receptor kinases	RLCK_9	RLCK_9	IRAK				x	29.4.1.59	protein.postranslational modification.kinase.receptor like cytoplasmatic kinase IX	29.4.1.59		WGD/segmental
395	AT2G19410	1.8e-43	76.6562	plasma membrane		x	UboX	0	receptor kinases	RLCK_9	RLCK_9	TKL_Unique				x	29.4.1.59	protein.postranslational modification.kinase.receptor like cytoplasmatic kinase IX	29.4.1.59		WGD/segmental
396	AT5G57035	5.5e-42	75.7098	cytosol		x	UBoX	0	receptor kinases	RLCK_9	RLCK_9*	IRAK				x	29.4	protein.postranslational modification	29.4.1.59		WGD/segmental		x
397	AT5G61560	2.2e-40	78.8644	cytosol		x	UboX	0	receptor kinases	RLCK_9	RLCK_9*	IRAK				x	20.1	stress.biotic	29.4.1.59		tandem		x
398	AT5G61550	6e-38	75.0789	cytosol		x	UboX	0	receptor kinases	RLCK_9	RLCK_9	IRAK					29.4.1.59	protein.postranslational modification.kinase.receptor like cytoplasmatic kinase IX	29.4.1.59		tandem
399	AT4G25160	1.2e-41	76.0252	plastid		x	UboX	0	receptor kinases	RLCK_9	RLCK_9	IRAK					29.4.1.59	protein.postranslational modification.kinase.receptor like cytoplasmatic kinase IX	29.4.1.59		WGD/segmental	X
400	AT5G51270	2.8e-41	76.6562	cytosol		x	UboX	0	receptor kinases	RLCK_9	RLCK_9	IRAK					29.4.1.59	protein.postranslational modification.kinase.receptor like cytoplasmatic kinase IX	29.4.1.59		WGD/segmental
401	AT2G48010	4e-42	77.2871	plasma membrane	RKF3	x		1	receptor kinases	rk_a	RK	IRAK				x	30.2.23	signalling.receptor kinases.RKF3 like	30.2.99		dispersed	X
402	AT1G52310	7.5e-42	71.6088	plasma membrane		x		1	receptor kinases	rk_a	RK	TKL_Unique				x	30.2.27	signalling.receptor kinases.C-Lectin	30.2.99		dispersed
403	AT5G10530	3e-49	79.1798	plasma membrane		x	L-LPK	2	receptor kinases	L_LPK	L-LPK	IRAK					30.2.19	signalling.receptor kinases.legume-lectin	30.2.19		WGD/segmental
404	AT5G65600	9.9e-49	79.8107	plasma membrane		x	L-LPK	3	receptor kinases	L_LPK	L-LPK	IRAK					29.4	protein.postranslational modification	30.2.19		WGD/segmental
405	AT5G06740	1.3e-52	76.0252	plasma membrane		x	L-LPK	1	receptor kinases	L_LPK	L-LPK	TKL_Unique					30.2.19	signalling.receptor kinases.legume-lectin	30.2.19		dispersed
406	AT5G42120	3.2e-41	76.6562	plasma membrane		x	L-LPK	1	receptor kinases	L_LPK	L-LPK	IRAK				x	30.2.19	signalling.receptor kinases.legume-lectin	30.2.19		dispersed
407	AT5G55830	2e-47	78.2334	plasma membrane		x	L-LPK	2	receptor kinases	L_LPK	L-LPK	IRAK				x	30.2.19	signalling.receptor kinases.legume-lectin	30.2.19		dispersed
408	AT3G53380	2.7e-46	73.5016	plasma membrane		x	L-LPK	1	receptor kinases	L_LPK	L-LPK	IRAK				x	29.4	protein.postranslational modification	30.2.19		dispersed
409	AT5G03140	2.9e-45	77.6025	plasma membrane		x	L-LPK	1	receptor kinases	L_LPK	L-LPK	IRAK					29.4	protein.postranslational modification	30.2.19		dispersed
410	AT4G28350	3.6e-43	78.2334	plasma membrane		x	L-LPK	0	receptor kinases	L_LPK	L-LPK	TKL_Unique					29.4	protein.postranslational modification	30.2.19		dispersed
411	AT4G04960	3.4e-44	76.9716	plasma membrane		x	L-LPK	1	receptor kinases	L_LPK	L-LPK	TKL_Unique					30.2.19	signalling.receptor kinases.legume-lectin	30.2.19		dispersed
412	AT1G70130	1.7e-46	77.6025	plasma membrane		x	L-LPK	2	receptor kinases	L_LPK	L-LPK	TKL_Unique				x	30.2.99	signalling.receptor kinases.misc	30.2.19		proximal
413	AT1G70110	9e-49	78.2334	plasma membrane		x	L-LPK	1	receptor kinases	L_LPK	L-LPK	IRAK					29.4	protein.postranslational modification	30.2.19		WGD/segmental
414	AT4G29050	4.2e-47	78.5489	plasma membrane		x	L-LPK	1	receptor kinases	L_LPK	L-LPK	TKL_Unique					30.2.19	signalling.receptor kinases.legume-lectin	30.2.19		dispersed
415	AT3G08870	2e-43	76.9716	plasma membrane		x	L-LPK	2	receptor kinases	L_LPK	L-LPK	TKL_Unique			MGIARSINSF		30.2.19	signalling.receptor kinases.legume-lectin	30.2.19		dispersed
416	AT5G01550	2.6e-44	78.5489	plasma membrane	LECRKA4.2	x	L-LPK	1	receptor kinases	L_LPK	L-LPK	TKL_Unique	conditional			x	30.2.99	signalling.receptor kinases.misc	30.2.19		tandem
417	AT5G01560	3.1e-43	78.5489	plasma membrane	LECRKA4.3	x	L-LPK	1	receptor kinases	L_LPK	L-LPK	TKL_Unique	conditional			x	30.2.99	signalling.receptor kinases.misc	30.2.19		tandem
418	AT5G01540	5.8e-42	75.7098	plasma membrane	LECRKA4.1	x	L-LPK	2	receptor kinases	L_LPK	L-LPK	TKL_Unique	conditional		MGTQRSMFIV		30.2.99	signalling.receptor kinases.misc	30.2.19		proximal
419	AT2G29220	7.6e-35	74.7634	plasma membrane		x	L-LPK	1	receptor kinases	L_LPK	L-LPK	IRAK					30.2.19	signalling.receptor kinases.legume-lectin	30.2.19		WGD/segmental
420	AT2G29250	4e-32	75.0789	plasma membrane		x	L-LPK	1	receptor kinases	L_LPK	L-LPK	IRAK					30.2.19	signalling.receptor kinases.legume-lectin	30.2.19		tandem
421	AT3G53810	1.2e-44	77.2871	plasma membrane		x	L-LPK	3	receptor kinases	L_LPK	L-LPK	TKL_Unique					30.2.19	signalling.receptor kinases.legume-lectin	30.2.19		WGD/segmental
422	AT2G37710	6.4e-44	75.7098	plasma membrane	RLK	x	L-LPK	1	receptor kinases	L_LPK	L-LPK	TKL_Unique				x	30.2.99	signalling.receptor kinases.misc	30.2.19		WGD/segmental
423	AT4G02410	2e-43	77.2871	plasma membrane		x	L-LPK	2	receptor kinases	L_LPK	L-LPK	TKL_Unique					30.2.19	signalling.receptor kinases.legume-lectin	30.2.19		tandem	X
424	AT4G02420	9.6e-44	73.817	plasma membrane		x	L-LPK	1	receptor kinases	L_LPK	L-LPK	IRAK				x	30.2.19	signalling.receptor kinases.legume-lectin	30.2.19		tandem
425	AT5G59260	2.4e-45	78.2334	plasma membrane		x	L-LPK	1	receptor kinases	L_LPK	L-LPK	TKL_Unique					30.2.99	signalling.receptor kinases.misc	30.2.19		WGD/segmental
426	AT5G59270	1e-45	77.918	plasma membrane		x	L-LPK	3	receptor kinases	L_LPK	L-LPK	IRAK					29.4	protein.postranslational modification	30.2.19		tandem
427	AT3G45420	2.3e-44	77.918	plasma membrane		x	L-LPK	1	receptor kinases	L_LPK	L-LPK	TKL_Unique					29.4	protein.postranslational modification	30.2.19		tandem
428	AT3G45410	3.2e-44	75.3943	plasma membrane	LRK13	x		1	receptor kinases	L_LPK	L-LPK*	TKL_Unique				x	29.4	protein.postranslational modification	30.2.19		proximal	X	x
429	AT5G60320	8.1e-44	77.6025	plasma membrane		x	L-LPK	2	receptor kinases	L_LPK	L-LPK	TKL_Unique				x	29.4	protein.postranslational modification	30.2.19		WGD/segmental
430	AT3G45330	2.8e-41	75.3943	plasma membrane		x	L-LPK	3	receptor kinases	L_LPK	L-LPK	TKL_Unique				x	29.4	protein.postranslational modification	30.2.19		tandem
431	AT5G60280	8e-42	78.5489	extracellular		x	L-LPK	1	receptor kinases	L_LPK	L-LPK	TKL_Unique					29.4	protein.postranslational modification	30.2.19		tandem
432	AT5G60270	3.3e-46	79.4953	plasma membrane		x	L-LPK	2	receptor kinases	L_LPK	L-LPK	TKL_Unique					29.4	protein.postranslational modification	30.2.19		tandem
433	AT3G45430	2.5e-42	76.0252	plasma membrane		x	L-LPK	2	receptor kinases	L_LPK	L-LPK	TKL_Unique					29.4	protein.postranslational modification	30.2.19		tandem
434	AT5G60300	1.6e-42	77.6025	plasma membrane	LECRK1.9	x	L-LPK	1	receptor kinases	L_LPK	L-LPK	TKL_Unique					29.4	protein.postranslational modification	30.2.19		proximal	X
435	AT3G45440	6e-43	77.2871	plasma membrane		x	L-LPK	2	receptor kinases	L_LPK	L-LPK	TKL_Unique				x	29.4	protein.postranslational modification	30.2.19		proximal
436	AT3G46760	1.8e-40	76.3407	cytosol		x	L-LPK	0	receptor kinases	L_LPK	L-LPK	TKL_Unique					30.2.19	signalling.receptor kinases.legume-lectin	30.2.19		WGD/segmental
437	AT3G55550	1.5e-45	76.3407	plasma membrane		x	L-LPK	2	receptor kinases	L_LPK	L-LPK	IRAK					30.2.19	signalling.receptor kinases.legume-lectin	30.2.19		dispersed
438	AT1G15530	6.4e-50	75.0789	plasma membrane		x	L-LPK	2	receptor kinases	L_LPK	L-LPK	TKL_Unique				x	30.2.99	signalling.receptor kinases.misc	30.2.19		dispersed
439	AT2G32800_II	#N/A	#N/A		AP4.3A	x		0	receptor kinases	#N/A	L-LPK	IRAK									#N/A
440	AT2G32800	2.5e-69	81.0726	plasma membrane	AP4.3A	x		0	receptor kinases	L_LPK	L-LPK	IRAK				x	30.2.19	signalling.receptor kinases.legume-lectin	30.2.19		dispersed
441	AT4G22730	4.6e-36	77.2871	plasma membrane		x		1	receptor kinases	LRR_clade_3	LRR_4	TKL_Unique				x	30.2.4	signalling.receptor kinases.leucine rich repeat IV	30.2.4		WGD/segmental
442	AT5G51560	6.9e-36	78.2334	plasma membrane		x		1	receptor kinases	LRR_clade_3	LRR_4	TKL_Unique				x	30.2.4	signalling.receptor kinases.leucine rich repeat IV	30.2.4		dispersed
443	AT2G45340	2.2e-38	76.9716	plasma membrane		x		1	receptor kinases	LRR_clade_3	LRR_4	TKL_Unique					30.2.4	signalling.receptor kinases.leucine rich repeat IV	30.2.4		WGD/segmental
444	AT4G00960	9.3e-46	75.7098	plasma membrane	CRK35	x	CRK	0	receptor kinases	LRR_clade_3	LRR_8B**	IRAK					30.2.17	signalling.receptor kinases.DUF 26	30.2.17		tandem			x
445	AT4G00970	4e-48	76.6562	plasma membrane	CRK41	x	CRK	2	receptor kinases	LRR_clade_3	LRR_8B**	IRAK				x	30.2.17	signalling.receptor kinases.DUF 26	30.2.17		tandem			x
446	AT4G21400	3.9e-46	76.9716	plasma membrane	CRK28	x	CRK	2	receptor kinases	LRR_clade_3	LRR_8B**	TK_Unique				x	30.2.17	signalling.receptor kinases.DUF 26	30.2.17		tandem			x
447	AT4G21230	8.2e-51	75.0789	plasma membrane	CRK27	x	CRK	2	receptor kinases	LRR_clade_3	LRR_8B**	TKL_Unique				x	30.2.17	signalling.receptor kinases.DUF 26	30.2.17		WGD/segmental			x
448	AT4G04570	4.1e-50	78.2334	plasma membrane	CRK40	x	CRK	1	receptor kinases	LRR_clade_3	LRR_8B**	TKL_Unique					30.2.17	signalling.receptor kinases.DUF 26	30.2.17		tandem	X		x
449	AT4G04540	3.7e-51	78.2334	plasma membrane	CRK39	x	CRK	2	receptor kinases	LRR_clade_3	LRR_8B**	TKL_Unique					30.2.17	signalling.receptor kinases.DUF 26	30.2.17		tandem			x
450	AT4G04490	1.3e-49	78.5489	plasma membrane	CRK36	x	CRK	2	receptor kinases	LRR_clade_3	LRR_8B**	IRAK				x	30.2.17	signalling.receptor kinases.DUF 26	30.2.17		tandem			x
451	AT4G11890	2e-43	85.8044	cytosol	ARCK1	x	CRK	0	receptor kinases	LRR_clade_3	LRR_8B**	IRAK				x	29.4.1	protein.postranslational modification.kinase	30.2.17		dispersed			x
452	AT4G04510	6.8e-48	76.3407	plasma membrane	CRK38	x	CRK	1	receptor kinases	LRR_clade_3	LRR_8B**	IRAK				x	30.2.17	signalling.receptor kinases.DUF 26	30.2.17		tandem			x
453	AT4G04500	6.3e-49	79.4953	plasma membrane	CRK37	x	CRK	3	receptor kinases	LRR_clade_3	LRR_8B**	IRAK				x	30.2.17	signalling.receptor kinases.DUF 26	30.2.17		tandem			x
454	AT4G03230	1.7e-46	80.1262	plasma membrane		x	G-LPK	0	receptor kinases	LRR_clade_3	G-LPK	IRAK					29.4	protein.postranslational modification	30.2.24		dispersed
455	AT4G11900	2.4e-47	76.6562	plasma membrane		x	G-LPK	2	receptor kinases	LRR_clade_3	G-LPK	IRAK					30.2.24	signalling.receptor kinases.S-locus glycoprotein like	30.2.24		dispersed
456	AT3G16030	9.3e-47	72.2397	plasma membrane	CES101	x	G-LPK	1	receptor kinases	LRR_clade_3	G-LPK	TKL_Unique		conditional			29.4	protein.postranslational modification	30.2.24		dispersed
457	AT1G11300_II	#N/A	#N/A			x	G-LPK	3	receptor kinases	#N/A	G-LPK	TKL_Unique									#N/A
458	AT1G11300	3.3e-96	77.6025	plasma membrane		x	G-LPK	3	receptor kinases	LRR_clade_3	G-LPK	TKL_Unique				x	30.2.24	signalling.receptor kinases.S-locus glycoprotein like	30.2.24		WGD/segmental
459	AT1G11330	3.7e-49	78.2334	plasma membrane		x	G-LPK	1	receptor kinases	LRR_clade_3	G-LPK	TKL_Unique				x	29.4	protein.postranslational modification	30.2.24		WGD/segmental
460	AT4G27300	1.6e-50	75.7098	plasma membrane		x	G-LPK	1	receptor kinases	LRR_clade_3	G-LPK	TKL_Unique				x	30.2.24	signalling.receptor kinases.S-locus glycoprotein like	30.2.24		tandem
461	AT4G27290	1.1e-52	76.0252	plasma membrane		x	G-LPK	1	receptor kinases	LRR_clade_3	G-LPK	TKL_Unique					30.2.24	signalling.receptor kinases.S-locus glycoprotein like	30.2.24		WGD/segmental
462	AT4G21390	3e-47	76.3407	plasma membrane	B120	x	G-LPK	2	receptor kinases	LRR_clade_3	G-LPK	IRAK					30.2.24	signalling.receptor kinases.S-locus glycoprotein like	30.2.24		WGD/segmental
463	AT1G61370	3.1e-48	84.5426	plasma membrane		x	G-LPK	2	receptor kinases	LRR_clade_3	G-LPK	IRAK					29.4	protein.postranslational modification	30.2.24		tandem
464	AT1G61500	4.4e-51	80.1262	plasma membrane		x	G-LPK	2	receptor kinases	LRR_clade_3	G-LPK	TKL_Unique				x	30.2.24	signalling.receptor kinases.S-locus glycoprotein like	30.2.24		tandem
465	AT1G61490	5.3e-49	79.4953	plasma membrane		x	G-LPK	2	receptor kinases	LRR_clade_3	G-LPK	TKL_Unique					30.2.24	signalling.receptor kinases.S-locus glycoprotein like	30.2.24		tandem
466	AT1G61430	4.9e-48	79.4953	plasma membrane		x	G-LPK	2	receptor kinases	LRR_clade_3	G-LPK	TKL_Unique					30.2.24	signalling.receptor kinases.S-locus glycoprotein like	30.2.24		tandem
467	AT1G61400	2.9e-44	82.6498	plasma membrane		x	G-LPK	1	receptor kinases	LRR_clade_3	G-LPK	TKL_Unique				x	30.2.24	signalling.receptor kinases.S-locus glycoprotein like	30.2.24		proximal
468	AT1G61440	1.2e-49	80.1262	plasma membrane		x	G-LPK	1	receptor kinases	LRR_clade_3	G-LPK	TKL_Unique					30.2.24	signalling.receptor kinases.S-locus glycoprotein like	30.2.24		tandem
469	AT1G61390	1.4e-49	82.9653	plasma membrane		x	G-LPK	1	receptor kinases	LRR_clade_3	G-LPK	TKL_Unique					30.2.24	signalling.receptor kinases.S-locus glycoprotein like	30.2.24		tandem
470	AT1G61480	1.4e-51	80.4416	plasma membrane		x	G-LPK	2	receptor kinases	LRR_clade_3	G-LPK	TKL_Unique					30.2.24	signalling.receptor kinases.S-locus glycoprotein like	30.2.24		tandem
471	AT1G61420	2.2e-52	81.388	plasma membrane		x	G-LPK	2	receptor kinases	LRR_clade_3	G-LPK	TKL_Unique					29.4	protein.postranslational modification	30.2.24		proximal
472	AT1G61550	5.4e-48	77.6025	plasma membrane		x	G-LPK	1	receptor kinases	LRR_clade_3	G-LPK	IRAK					30.2.24	signalling.receptor kinases.S-locus glycoprotein like	30.2.24		proximal
473	AT1G61360	1.1e-49	77.2871	plasma membrane		x	G-LPK	1	receptor kinases	LRR_clade_3	G-LPK	IRAK				x	29.4	protein.postranslational modification	30.2.24		tandem
474	AT1G11340	1.2e-51	77.2871	plasma membrane		x	G-LPK	2	receptor kinases	LRR_clade_3	G-LPK	IRAK					29.4	protein.postranslational modification	30.2.24		dispersed
475	AT1G11410	4.2e-50	77.6025	plasma membrane		x	G-LPK	1	receptor kinases	LRR_clade_3	G-LPK	IRAK					30.2.24	signalling.receptor kinases.S-locus glycoprotein like	30.2.24		WGD/segmental
476	AT4G11490	6.5e-50	74.7634	plasma membrane	CRK33	x	CRK	2	receptor kinases	LRR_clade_3	LRR_8B**	IRAK					30.2.17	signalling.receptor kinases.DUF 26	30.2.17		proximal			x
477	AT4G23300	5.1e-46	78.2334	plasma membrane	CRK22	x	CRK	2	receptor kinases	LRR_clade_3	LRR_8B**	IRAK					30.2.17	signalling.receptor kinases.DUF 26	30.2.17		WGD/segmental			x
478	AT4G23190	9.4e-51	77.6025	plasma membrane	CRK11	x	CRK	2	receptor kinases	LRR_clade_3	LRR_8B**	TKL_Unique					30.2.17	signalling.receptor kinases.DUF 26	30.2.17		WGD/segmental	X		x
479	AT4G11530	2.9e-48	75.7098	plasma membrane	CRK34	x	CRK	1	receptor kinases	LRR_clade_3	LRR_8B**	TKL_Unique				x	30.2.17	signalling.receptor kinases.DUF 26	30.2.17		WGD/segmental			x
480	AT4G23200	2.3e-50	74.7634	plasma membrane	CRK12	x	CRK	0	receptor kinases	LRR_clade_3	LRR_8B**	IRAK				x	30.2.17	signalling.receptor kinases.DUF 26	30.2.17		tandem			x
481	AT4G23210	9.4e-46	76.0252	plasma membrane	CRK13	x	CRK	2	receptor kinases	LRR_clade_3	LRR_8B**	TKL_Unique					30.2.17	signalling.receptor kinases.DUF 26	30.2.17		tandem	X		x
482	AT4G23180	1.8e-50	76.0252	plasma membrane	CRK10	x	CRK	2	receptor kinases	LRR_clade_3	LRR_8B**	TKL_Unique				x	30.2.17	signalling.receptor kinases.DUF 26	30.2.17		WGD/segmental	X		x
483	AT4G23150	1.5e-49	76.9716	plasma membrane	CRK7	x	CRK	1	receptor kinases	LRR_clade_3	LRR_8B**	IRAK					30.2.17	signalling.receptor kinases.DUF 26	30.2.17		proximal			x
484	AT4G23140	3.3e-47	73.1861	plasma membrane	CRK6	x	CRK	1	receptor kinases	LRR_clade_3	LRR_8B**	IRAK					30.2.17	signalling.receptor kinases.DUF 26	30.2.17		tandem	X		x
485	AT4G23160	7.6e-49	73.5016	plasma membrane	CRK8	x	CRK	2	receptor kinases	LRR_clade_3	LRR_8B**	IRAK					30.2.17	signalling.receptor kinases.DUF 26	30.2.17		tandem			x
486	AT4G23230	2.2e-49	77.2871	plasma membrane	CRK15	x	CRK	1	receptor kinases	LRR_clade_3	LRR_8B**	IRAK					30.2.17	signalling.receptor kinases.DUF 26	30.2.17		proximal			x
487	AT4G05200	5.4e-51	77.2871	plasma membrane	CRK25	x	CRK	1	receptor kinases	LRR_clade_3	LRR_8B**	IRAK					30.2.17	signalling.receptor kinases.DUF 26	30.2.17		WGD/segmental			x
488	AT4G23310	5.1e-51	78.8644	plasma membrane	CRK23	x	CRK	2	receptor kinases	LRR_clade_3	LRR_8B**	IRAK					30.2.17	signalling.receptor kinases.DUF 26	30.2.17		proximal			x
489	AT4G23130	1.5e-51	76.9716	plasma membrane	CRK5	x	CRK	1	receptor kinases	LRR_clade_3	LRR_8B**	IRAK					30.2.17	signalling.receptor kinases.DUF 26	30.2.17		tandem	X		x
490	AT4G23280	5e-51	78.5489	plasma membrane	CRK20	x	CRK	2	receptor kinases	LRR_clade_3	LRR_8B**	IRAK					30.2.17	signalling.receptor kinases.DUF 26	30.2.17		proximal	X		x
491	AT4G23270	2.4e-52	76.0252	plasma membrane	CRK19	x	CRK	2	receptor kinases	LRR_clade_3	LRR_8B**	IRAK				x	30.2.17	signalling.receptor kinases.DUF 26	30.2.17		proximal	X		x
492	AT3G45860	1.1e-50	75.3943	plasma membrane	CRK4	x	CRK	1	receptor kinases	LRR_clade_3	LRR_8B**	IRAK					30.2.17	signalling.receptor kinases.DUF 26	30.2.17		dispersed	X		x
493	AT4G23220	3.4e-48	76.3407	plasma membrane	CRK14	x	CRK	4	receptor kinases	LRR_clade_3	LRR_8B**	IRAK				x	30.2.17	signalling.receptor kinases.DUF 26	30.2.17		tandem			x
494	AT4G23260	2.4e-48	76.3407	plasma membrane	CRK18	x	CRK	2	receptor kinases	LRR_clade_3	LRR_8B**	IRAK					20	stress	30.2.17		proximal			x
495	AT4G23250	9.4e-48	76.0252	plasma membrane	CRK17	x	CRK	3	receptor kinases	LRR_clade_3	LRR_8B**	IRAK	essential			x	30.2.17	signalling.receptor kinases.DUF 26	30.2.17		proximal			x
496	AT4G23240	1.3e-45	73.817	cytosol	CRK16	x	CRK	0	receptor kinases	LRR_clade_3	LRR_8B**	IRAK					30.2.17	signalling.receptor kinases.DUF 26	30.2.17		proximal			x
497	AT4G23290	9.7e-46	76.3407	cytosol	CRK21	x	CRK	1	receptor kinases	LRR_clade_3	LRR_8B**	IRAK					30.2.17	signalling.receptor kinases.DUF 26	30.2.17		WGD/segmental	X		x
498	AT4G11460	1.9e-48	74.1325	plasma membrane	CRK30	x	CRK	2	receptor kinases	LRR_clade_3	LRR_8B**	IRAK				x	30.2.17	signalling.receptor kinases.DUF 26	30.2.17		WGD/segmental			x
499	AT4G11470	1.7e-50	76.9716	plasma membrane	CRK31	x	CRK	2	receptor kinases	LRR_clade_3	LRR_8B**	IRAK				x	30.2.17	signalling.receptor kinases.DUF 26	30.2.17		WGD/segmental			x
500	AT4G11480	2.4e-50	73.5016	plasma membrane	CRK32	x	CRK	2	receptor kinases	LRR_clade_3	LRR_8B**	IRAK				x	30.2.17	signalling.receptor kinases.DUF 26	30.2.17		WGD/segmental			x
501	AT4G38830	1.3e-48	74.7634	plasma membrane	CRK26	x	CRK	1	receptor kinases	LRR_clade_3	LRR_8B**	IRAK				x	30.2.17	signalling.receptor kinases.DUF 26	30.2.17		dispersed			x
502	AT1G70740	6.9e-51	76.0252	cytosol		x		0	receptor kinases	LRR_clade_3	LRR_8B**	IRAK					30.2.17	signalling.receptor kinases.DUF 26	30.2.17		dispersed			x
503	AT1G56145	6.3e-45	75.7098	plasma membrane		x		2	receptor kinases	LRR_clade_3	LRR_8B**	IRAK					30.2.8.2	signalling.receptor kinases.leucine rich repeat VIII.VIII-2	30.2.17		tandem	X		x
504	AT1G56120	4.6e-47	76.6562	cytosol		x		1	receptor kinases	LRR_clade_3	LRR_8B**	IRAK				x	30.2.8.2	signalling.receptor kinases.leucine rich repeat VIII.VIII-2	30.2.17		tandem			x
505	AT1G56130	8.9e-46	75.7098	plasma membrane		x		2	receptor kinases	LRR_clade_3	LRR_8B**	IRAK					30.2.8.2	signalling.receptor kinases.leucine rich repeat VIII.VIII-2	30.2.17		tandem			x
506	AT1G53430	2.1e-51	79.1798	plasma membrane		x		1	receptor kinases	LRR_clade_3	LRR_8B**	IRAK				x	30.2.8.2	signalling.receptor kinases.leucine rich repeat VIII.VIII-2	30.2.17		WGD/segmental			x
507	AT1G53440	5e-51	79.4953	plasma membrane		x		2	receptor kinases	LRR_clade_3	LRR_8B**	IRAK				x	30.2.8.2	signalling.receptor kinases.leucine rich repeat VIII.VIII-2	30.2.17		dispersed			x
508	AT3G14840	5e-49	78.2334	plasma membrane		x		2	receptor kinases	LRR_clade_3	LRR_8B**	IRAK				x	30.2.8.2	signalling.receptor kinases.leucine rich repeat VIII.VIII-2	30.2.17		WGD/segmental			x
509	AT1G53420	6.1e-50	78.2334	plasma membrane		x		2	receptor kinases	LRR_clade_3	LRR_8B**	IRAK				x	30.2.8.2	signalling.receptor kinases.leucine rich repeat VIII.VIII-2	30.2.17		tandem			x
510	AT1G07650	1.2e-50	82.0189	plasma membrane		x		2	receptor kinases	LRR_clade_3	LRR_8B**	IRAK				x	30.2.8.2	signalling.receptor kinases.leucine rich repeat VIII.VIII-2	30.2.17		dispersed			x
511	AT1G29750	1.4e-49	78.5489	plasma membrane	RKF1	x		1	receptor kinases	LRR_clade_3	LRR_8B**	IRAK				x	30.2.8.2	signalling.receptor kinases.leucine rich repeat VIII.VIII-2	30.2.17		tandem			x
512	AT1G29720	3.7e-52	77.6025	plasma membrane		x		2	receptor kinases	LRR_clade_3	LRR_8B**	IRAK					30.2.8.2	signalling.receptor kinases.leucine rich repeat VIII.VIII-2	30.2.17		proximal			x
513	AT1G29740	4.3e-50	77.6025	plasma membrane		x		2	receptor kinases	LRR_clade_3	LRR_8B**	IRAK					30.2.8.2	signalling.receptor kinases.leucine rich repeat VIII.VIII-2	30.2.17		tandem			x
514	AT1G29730	4.3e-49	79.4953	plasma membrane		x		1	receptor kinases	LRR_clade_3	LRR_8B**	IRAK				x	30.2.8.2	signalling.receptor kinases.leucine rich repeat VIII.VIII-2	30.2.17		proximal			x
515	AT1G16670	4.4e-47	76.9716	plasma membrane		x		0	receptor kinases	LRR_clade_3	LRR_8B**	IRAK				x	30.2.8.2	signalling.receptor kinases.leucine rich repeat VIII.VIII-2	30.2.17		dispersed			x
516	AT3G09010	7.5e-48	77.2871	cytosol		x		0	receptor kinases	LRR_clade_3	LRR_8B**	IRAK				x	30.2.8.2	signalling.receptor kinases.leucine rich repeat VIII.VIII-2	30.2.17		dispersed			x
517	AT5G40380	1.2e-43	77.918	plasma membrane	CRK42	x		2	receptor kinases	LRR_clade_3	LRR_8B**	IRAK					30.2.17	signalling.receptor kinases.DUF 26	30.2.17		dispersed			x
518	AT1G70520	1e-47	76.6562	plasma membrane	CRK2	x		2	receptor kinases	LRR_clade_3	LRR_8B**	TKL_Unique				x	30.2.17	signalling.receptor kinases.DUF 26	30.2.17		tandem			x
519	AT4G28670	9.3e-45	78.2334	plasma membrane		x		2	receptor kinases	LRR_clade_3	LRR_8B**	IRAK				x	30.2.17	signalling.receptor kinases.DUF 26	30.2.17		dispersed			x
520	AT5G38280	5.5e-51	75.7098	plasma membrane	PR5K	x		3	receptor kinases	RK_1	RK_1	TKL_Unique				x	30.2.15	signalling.receptor kinases.thaumatin like	0		proximal
521	AT4G18250	1.8e-52	75.0789	plasma membrane		x		1	receptor kinases	RK_1	RK_1**	TKL_Unique					30.2.15	signalling.receptor kinases.thaumatin like	0		dispersed			x
522	AT5G38260	5.1e-49	74.7634	plasma membrane		x		1	receptor kinases	RK_1	RK_1**	TKL_Unique					30.2.20	signalling.receptor kinases.wheat LRK10 like	0		WGD/segmental			x
523	AT5G39030	1.9e-47	74.7634	plasma membrane		x		1	receptor kinases	RK_1	RK_1**	TKL_Unique					30.2.16	signalling.receptor kinases.Catharanthus roseus-like RLK1	0		proximal			x
524	AT5G39020	1.7e-46	75.0789	plasma membrane		x		2	receptor kinases	RK_1	RK_1**	TKL_Unique				x	30.2.16	signalling.receptor kinases.Catharanthus roseus-like RLK1	0		proximal			x
525	AT1G66930	1.1e-49	76.3407	plasma membrane		x		1	receptor kinases	RK_1	RK_1**	TKL_Unique				x	30.2.20	signalling.receptor kinases.wheat LRK10 like	0		tandem			x
526	AT1G67000	1.4e-48	76.6562	plasma membrane		x		1	receptor kinases	RK_1	RK_1**	TKL_Unique				x	30.2.20	signalling.receptor kinases.wheat LRK10 like	0		WGD/segmental			x
527	AT1G66920	8.5e-48	74.1325	plasma membrane		x		0	receptor kinases	RK_1	RK_1**	TKL_Unique					30.2.20	signalling.receptor kinases.wheat LRK10 like	0		tandem			x
528	AT1G66910	6.7e-49	73.817	plasma membrane		x		2	receptor kinases	RK_1	RK_1**	TKL_Unique					30.2.20	signalling.receptor kinases.wheat LRK10 like	0		tandem			x
529	AT1G66980	9.5e-48	74.4479	plasma membrane	SNC4	x		1	receptor kinases	RK_1	RK_1	TKL_Unique		supressed			11.9.3.3	lipid metabolism.lipid degradation.lysophospholipases.glycerophosphodiester phosphodiesterase	30.2.99		tandem
530	AT5G38240	4.6e-45	72.2397	plasma membrane		x		0	receptor kinases	RK_1	RK_1**	TKL_Unique					30.2.20	signalling.receptor kinases.wheat LRK10 like	0		tandem			x
531	AT1G70250	9e-54	76.0252	plasma membrane		x		0	receptor kinases	RK_1	RK_1**	TKL_Unique				x	30.2.15	signalling.receptor kinases.thaumatin like	0		dispersed			x
532	AT1G34300	7e-49	84.5426	plasma membrane		x		3	receptor kinases	RK_1	RK_1**	TKL_Unique				x	30.2.24	signalling.receptor kinases.S-locus glycoprotein like	30.2.99		dispersed	X		x
533	AT5G60900	1.1e-49	75.3943	plasma membrane	RLK1	x		0	receptor kinases	RK_1	RK_1	TKL_Unique				x	29.4	protein.postranslational modification	30.2.99		dispersed
534	AT4G00340	8.5e-41	75.7098	plasma membrane	RLK4	x		1	receptor kinases	RK_1	RK_1	TKL_Unique				x	26.16	misc.myrosinases-lectin-jacalin	30.2.99		dispersed	X
535	AT2G19130	2.1e-39	75.0789	plasma membrane		x		1	receptor kinases	RK_1	RK_1*	IRAK				x	29.4	protein.postranslational modification	30.2.99		dispersed		x
536	AT5G24080	1.4e-44	75.7098	plasma membrane		x		1	receptor kinases	RK_1	RK_1**	IRAK					30.2.24	signalling.receptor kinases.S-locus glycoprotein like	30.2.99		dispersed			x
537	AT4G32300	1.6e-43	76.3407	plasma membrane	SD2-5	x		1	receptor kinases	RK_1	RK_1	IRAK					29.4	protein.postranslational modification	30.2.99		dispersed
538	AT5G35370	2.1e-46	71.2934	plasma membrane		x		2	receptor kinases	RK_1	RK_1**	TKL_Unique					29.4	protein.postranslational modification	30.2.99		dispersed			x
539	AT5G20050	1.7e-38	75.0789	plasma membrane		x		2	receptor kinases	RK_1	RK_1**	IRAK				x	30.2.99	signalling.receptor kinases.misc	30.2.99		dispersed			x
540	AT1G24030	1.3e-47	79.1798	cytosol		x		0	receptor kinases	rk_a	RK_1	IRAK					29.4.1.57	protein.postranslational modification.kinase.receptor like cytoplasmatic kinase VII	30.2.99		dispersed
541	AT5G11020	6.8e-49	78.2334	plasma membrane		x		1	receptor kinases	RLCK_10	RLCK_10	TKL_Unique				x	29.4.1.61	protein.postranslational modification.kinase.receptor like cytoplasmatic kinase X	29.4.1.61		WGD/segmental
542	AT1G80640	1.9e-38	77.2871	plasma membrane		x		2	receptor kinases	RLCK_10	RLCK_10	IRAK					29.4.1.61	protein.postranslational modification.kinase.receptor like cytoplasmatic kinase X	29.4.1.61		WGD/segmental
543	AT4G32000	8.6e-47	78.5489	plasma membrane		x		2	receptor kinases	RLCK_10	RLCK_10	IRAK					29.4.1.61	protein.postranslational modification.kinase.receptor like cytoplasmatic kinase X	29.4.1.61		WGD/segmental
544	AT2G25220	1e-49	77.918	plastid		x		1	receptor kinases	RLCK_10	RLCK_10	TKL_Unique					29.4.1.61	protein.postranslational modification.kinase.receptor like cytoplasmatic kinase X	29.4.1.61		WGD/segmental
545	AT1G54820	2.8e-41	81.388	plasma membrane		x		1	receptor kinases	RLCK_10	RLCK_10*	IRAK					30.2.18	signalling.receptor kinases.extensin	29.4.1.61		dispersed		x
546	AT3G58690	1.7e-45	90.2208	plasma membrane		x		1	receptor kinases	RLCK_10	RLCK_10*	IRAK				x	30.2.18	signalling.receptor kinases.extensin	29.4.1.61		dispersed		x
547	AT3G62220	6e-48	81.388	cytosol		x		0	receptor kinases	RLCK_clade_2	RLCK_8	IRAK					29.4.1.58	protein.postranslational modification.kinase.receptor like cytoplasmatic kinase VIII	29.4.1.58		WGD/segmental
548	AT3G17410	1.3e-47	72.2397	cytosol		x		0	receptor kinases	RLCK_clade_2	RLCK_8	TKL_Unique			MGCFGCCGGG		29.4.1.58	protein.postranslational modification.kinase.receptor like cytoplasmatic kinase VIII	29.4.1.58		WGD/segmental
549	AT1G48210	2.2e-46	70.9779	plasma membrane		x		0	receptor kinases	RLCK_clade_2	RLCK_8	TKL_Unique				x	29.4.1.58	protein.postranslational modification.kinase.receptor like cytoplasmatic kinase VIII	29.4.1.58		WGD/segmental
550	AT1G48220	3.1e-45	77.2871	cytosol		x		0	receptor kinases	RLCK_clade_2	RLCK_8	TKL_Unique					29.4.1.58	protein.postranslational modification.kinase.receptor like cytoplasmatic kinase VIII	29.4.1.58		tandem
551	AT2G41970	2.5e-48	70.0315	cytosol		x		0	receptor kinases	RLCK_clade_2	RLCK_8	IRAK					29.4.1.58	protein.postranslational modification.kinase.receptor like cytoplasmatic kinase VIII	29.4.1.58		dispersed
552	AT3G59350	2.2e-47	74.7634	plasma membrane		x		0	receptor kinases	RLCK_clade_2	RLCK_8	TKL_Unique				x	29.4.1.58	protein.postranslational modification.kinase.receptor like cytoplasmatic kinase VIII	29.4.1.58		WGD/segmental
553	AT1G06700	6.2e-50	71.9243	plasma membrane		x		0	receptor kinases	RLCK_clade_2	RLCK_8	TKL_Unique					29.4.1.58	protein.postranslational modification.kinase.receptor like cytoplasmatic kinase VIII	29.4.1.58		WGD/segmental
554	AT2G30740	1.1e-48	73.817	cytosol		x		0	receptor kinases	RLCK_clade_2	RLCK_8	TKL_Unique				x	29.4.1.58	protein.postranslational modification.kinase.receptor like cytoplasmatic kinase VIII	29.4.1.58		tandem
555	AT2G30730	2.9e-47	78.8644	cytosol		x		0	receptor kinases	RLCK_clade_2	RLCK_8	TKL_Unique					29.4.1.58	protein.postranslational modification.kinase.receptor like cytoplasmatic kinase VIII	29.4.1.58		WGD/segmental
556	AT2G43230	4.2e-46	73.817	plasma membrane		x		0	receptor kinases	RLCK_clade_2	RLCK_8	TKL_Unique					29.4.1.58	protein.postranslational modification.kinase.receptor like cytoplasmatic kinase VIII	29.4.1.58		WGD/segmental
557	AT4G02010	1.1e-45	86.7508	plasma membrane		x		2	receptor kinases	RLCK_clade_2	RLCK_7**	IRAK				x	30.2.18	signalling.receptor kinases.extensin	30.2.18		dispersed			x
558	AT5G56890	1.4e-49	85.489	plasma membrane		x		1	receptor kinases	RLCK_clade_2	RLCK_7**	IRAK				x	30.2.18	signalling.receptor kinases.extensin	30.2.18		dispersed			x
559	AT2G20300	4.9e-50	80.4416	plasma membrane	ALE2	x		2	receptor kinases	RLCK_clade_2	RLCK_7	TKL_Unique	morphological			x	30.2.18	signalling.receptor kinases.extensin	30.2.18		dispersed	X
560	AT5G60090	6.4e-41	72.5552	cytosol		x		0	receptor kinases	RLCK_clade_2	RLCK_7**	IRAK					30.2.99	signalling.receptor kinases.misc	30.2.18		tandem			x
561	AT5G60080	6.4e-35	75.0789	cytosol		x		0	receptor kinases	RLCK_clade_2	RLCK_7**	TKL_Unique					30.2.99	signalling.receptor kinases.misc	30.2.18		WGD/segmental			x
562	AT2G17090	2.2e-19	76.3407	cytosol	SSP	x	TPR	0	receptor kinases	RLCK_clade_2	RLCK_2	Other_Unique	essential		MGCCYSLSST		29.4.1.52	protein.postranslational modification.kinase.receptor like cytoplasmatic kinase II	29.4.1.52		WGD/segmental
563	AT1G50990	1e-28	73.5016	cytosol	BSK11	x	TPR	0	receptor kinases	RLCK_clade_2	RLCK_2	Other_Unique			MGCCQSSFLK		29.4	protein.postranslational modification	29.4.2.1	protein.posttranslational modification.RLCK.brassinosteroid signalling kinase	dispersed	X
564	AT5G46570	3e-26	77.6025	plasma membrane	BSK2	x	TPR	0	receptor kinases	RLCK_clade_2	RLCK_2	Other_Unique			MGCLHSKTAN	x	29.4	protein.postranslational modification	29.4.2.1	protein.posttranslational modification.RLCK.brassinosteroid signalling kinase	dispersed	X
565	AT4G00710	1.4e-27	76.9716	plasma membrane	BSK3	x	TPR	0	receptor kinases	RLCK_clade_2	RLCK_2	Other_Unique	conditional		MGGQCSSLSC		29.4	protein.postranslational modification	29.4.2.1	protein.posttranslational modification.RLCK.brassinosteroid signalling kinase	dispersed	X
566	AT1G01740	4.6e-28	83.5962	cytosol	BSK4	x	TPR	0	receptor kinases	RLCK_clade_2	RLCK_2*	Other_Unique			MGGQSSKIGT	x	29.4	protein.postranslational modification	29.4.2.1	protein.posttranslational modification.RLCK.brassinosteroid signalling kinase	dispersed	X	x
567	AT5G59010	4.3e-27	76.9716	plasma membrane	BSK5	x	TPR	0	receptor kinases	RLCK_clade_2	RLCK_2	Other_Unique			MGPRCSKLSL	x	29.4.1.52	protein.postranslational modification.kinase.receptor like cytoplasmatic kinase II	29.4.2.1	protein.posttranslational modification.RLCK.brassinosteroid signalling kinase	WGD/segmental	X
568	AT1G63500	1.5e-28	75.0789	plasma membrane	BSK7	x	TPR	0	receptor kinases	RLCK_clade_2	RLCK_2*	Other_Unique				x	29.4	protein.postranslational modification	29.4.2.1	protein.posttranslational modification.RLCK.brassinosteroid signalling kinase	dispersed	X	x
569	AT5G41260	2.2e-30	77.918	plasma membrane	BSK8	x	TPR	0	receptor kinases	RLCK_clade_2	RLCK_2*	Other_Unique			MGCEVSKLSA	x	29.4	protein.postranslational modification	29.4.2.1	protein.posttranslational modification.RLCK.brassinosteroid signalling kinase	dispersed	X	x
570	AT3G09240	6.3e-23	76.3407	cytosol	BSK9	x	TPR	0	receptor kinases	RLCK_clade_2	RLCK_2*	Other_Unique					29.4	protein.postranslational modification	29.4.2.1	protein.posttranslational modification.RLCK.brassinosteroid signalling kinase	dispersed		x
571	AT5G01060	9.2e-25	75.3943	cytosol	BSK10	x	TPR	0	receptor kinases	RLCK_clade_2	RLCK_2	Other_Unique			MGCICFKSWR		29.4.1.52	protein.postranslational modification.kinase.receptor like cytoplasmatic kinase II	29.4.2.1	protein.posttranslational modification.RLCK.brassinosteroid signalling kinase	WGD/segmental
572	AT3G54030	7e-28	79.1798	plasma membrane	BSK6	x	TPR	0	receptor kinases	RLCK_clade_2	RLCK_2*	Other_Unique			MGARCSKFSF	x	29.4	protein.postranslational modification	29.4.2.1	protein.posttranslational modification.RLCK.brassinosteroid signalling kinase	dispersed	X	x
573	AT4G35230	8.7e-27	76.6562	plasma membrane	BSK1	x	TPR	0	receptor kinases	RLCK_clade_2	RLCK_2	Other_Unique			MGCCQSLFSG	x	29.4.1.52	protein.postranslational modification.kinase.receptor like cytoplasmatic kinase II	29.4.2.1	protein.posttranslational modification.RLCK.brassinosteroid signalling kinase	WGD/segmental	X
574	AT2G28940	9.4e-47	80.1262	plasma membrane		x		0	receptor kinases	RLCK_clade_2	RLCK_7	IRAK					29.4.1.57	protein.postranslational modification.kinase.receptor like cytoplasmatic kinase VII	29.4.1.57		dispersed
575	AT2G39110	5.3e-47	76.3407	cytosol		x		0	receptor kinases	RLCK_clade_2	RLCK_7	IRAK				x	29.4.1.57	protein.postranslational modification.kinase.receptor like cytoplasmatic kinase VII	29.4.1.57		dispersed
576	AT5G03320	5.3e-44	77.6025	cytosol		x		0	receptor kinases	RLCK_clade_2	RLCK_7	TKL_Unique				x	29.4.1.57	protein.postranslational modification.kinase.receptor like cytoplasmatic kinase VII	29.4.1.57		WGD/segmental
577	AT3G09830	1.8e-45	79.1798	plasma membrane		x		0	receptor kinases	RLCK_clade_2	RLCK_7	IRAK				x	29.4.1.57	protein.postranslational modification.kinase.receptor like cytoplasmatic kinase VII	29.4.1.57		WGD/segmental
578	AT5G47070	1.9e-49	85.489	plasma membrane		x		0	receptor kinases	RLCK_clade_2	RLCK_7	IRAK				x	29.4.1.57	protein.postranslational modification.kinase.receptor like cytoplasmatic kinase VII	29.4.1.57		WGD/segmental
579	AT4G17660	2.2e-50	80.4416	cytosol		x		0	receptor kinases	RLCK_clade_2	RLCK_7	IRAK				x	29.4.1.57	protein.postranslational modification.kinase.receptor like cytoplasmatic kinase VII	29.4.1.57		WGD/segmental
580	AT2G26290	8.1e-47	80.4416	cytosol	ARSK1	x		0	receptor kinases	RLCK_clade_2	RLCK_7	IRAK				x	29.4.1.57	protein.postranslational modification.kinase.receptor like cytoplasmatic kinase VII	29.4.1.57		dispersed
581	AT5G35580	8.8e-50	75.0789	cytosol		x		0	receptor kinases	RLCK_clade_2	RLCK_7	IRAK					29.4.1.57	protein.postranslational modification.kinase.receptor like cytoplasmatic kinase VII	29.4.1.57		dispersed
582	AT2G05940	8.5e-48	77.6025	cytosol	RIPK	x		0	receptor kinases	RLCK_clade_2	RLCK_7	IRAK				x	29.4.1.57	protein.postranslational modification.kinase.receptor like cytoplasmatic kinase VII	29.4.1.57		dispersed	X
583	AT1G72540	1e-48	77.6025	cytosol		x		0	receptor kinases	RLCK_clade_2	RLCK_7	IRAK				x	29.4.1.57	protein.postranslational modification.kinase.receptor like cytoplasmatic kinase VII	29.4.1.57		dispersed
584	AT1G61590	7.2e-49	76.6562	plastid		x		0	receptor kinases	RLCK_clade_2	RLCK_7	IRAK				x	29.4.1.57	protein.postranslational modification.kinase.receptor like cytoplasmatic kinase VII	29.4.1.57		dispersed
585	AT5G56460	6.2e-48	78.8644	plasma membrane		x		0	receptor kinases	RLCK_clade_2	RLCK_7	IRAK			MGNCWCRFEP	x	29.4.1.57	protein.postranslational modification.kinase.receptor like cytoplasmatic kinase VII	29.4.1.57		dispersed
586	AT2G07180	1.2e-48	88.0126	cytosol		x		0	receptor kinases	RLCK_clade_2	RLCK_7	IRAK			MGICFSAEDQ	x	29.4.1.57	protein.postranslational modification.kinase.receptor like cytoplasmatic kinase VII	29.4.1.57		dispersed
587	AT5G01020	7.6e-50	74.7634	plasma membrane		x		0	receptor kinases	RLCK_clade_2	RLCK_7	IRAK			MGNCGTRDEA	x	29.4.1.57	protein.postranslational modification.kinase.receptor like cytoplasmatic kinase VII	29.4.1.57		dispersed
588	AT4G35600	2.2e-50	77.6025	plasma membrane	KIN4	x		0	receptor kinases	RLCK_clade_2	RLCK_7	IRAK			MGACISFFSS	x	29.4.1.57	protein.postranslational modification.kinase.receptor like cytoplasmatic kinase VII	29.4.1.57		dispersed	X
589	AT1G76360	5.1e-49	82.3344	cytosol		x		0	receptor kinases	RLCK_clade_2	RLCK_7	IRAK					29.4.1.57	protein.postranslational modification.kinase.receptor like cytoplasmatic kinase VII	29.4.1.57		WGD/segmental
590	AT2G17220	1.7e-48	83.2808	plastid	KIN3	x		0	receptor kinases	RLCK_clade_2	RLCK_7	IRAK					29.4.1.57	protein.postranslational modification.kinase.receptor like cytoplasmatic kinase VII	29.4.1.57		WGD/segmental
591	AT5G25440	1.1e-32	70.0315	cytosol		x		0	receptor kinases	RLCK_clade_2	RLCK_7**	TKL_Unique			MGNCLSASTL		29.4.1.52	protein.postranslational modification.kinase.receptor like cytoplasmatic kinase II	29.4.1.57		WGD/segmental			x
592	AT1G14370	2.2e-47	86.4353	plastid	KIN1	x		0	receptor kinases	RLCK_clade_2	RLCK_7	IRAK				x	29.4.1.57	protein.postranslational modification.kinase.receptor like cytoplasmatic kinase VII	29.4.1.57		WGD/segmental	X
593	AT2G02800	3.5e-48	90.2208	cytosol	KIN2	x		0	receptor kinases	RLCK_clade_2	RLCK_7	IRAK				x	29.4.1.57	protein.postranslational modification.kinase.receptor like cytoplasmatic kinase VII	29.4.1.57		WGD/segmental	X
594	AT1G69790	9.7e-51	82.6498	cytosol		x		0	receptor kinases	RLCK_clade_2	RLCK_7	IRAK					29.4.1.57	protein.postranslational modification.kinase.receptor like cytoplasmatic kinase VII	29.4.1.57		WGD/segmental
595	AT1G26970	3.3e-49	82.9653	plastid		x		0	receptor kinases	RLCK_clade_2	RLCK_7	IRAK			MGNCFGFSAK	x	29.4.1.57	protein.postranslational modification.kinase.receptor like cytoplasmatic kinase VII	29.4.1.57		WGD/segmental
596	AT1G07570	6.2e-46	84.5426	plastid	APK1A	x		0	receptor kinases	RLCK_clade_2	RLCK_7	IRAK			MGICLSAQVK	x	29.4.1.57	protein.postranslational modification.kinase.receptor like cytoplasmatic kinase VII	29.4.1.57		WGD/segmental	X
597	AT2G28930	4.8e-47	85.8044	plasma membrane	APK1B	x		0	receptor kinases	RLCK_clade_2	RLCK_7	IRAK			MGICLSAQIK	x	29.4.1.57	protein.postranslational modification.kinase.receptor like cytoplasmatic kinase VII	29.4.1.57		WGD/segmental
598	AT3G55450	1.1e-47	87.6972	plasma membrane	PBS1	x		1	receptor kinases	RLCK_clade_2	RLCK_7	IRAK				x	29.4.1.57	protein.postranslational modification.kinase.receptor like cytoplasmatic kinase VII	29.4.1.57		WGD/segmental
599	AT2G39660	2.9e-47	80.7571	plasma membrane	BIK1	x		0	receptor kinases	RLCK_clade_2	RLCK_7	IRAK	conditional		MGSCFSSRVK	x	29.4.1.57	protein.postranslational modification.kinase.receptor like cytoplasmatic kinase VII	29.4.1.57		WGD/segmental	X
600	AT5G02290	4e-47	88.6435	plasma membrane	NAK	x		0	receptor kinases	RLCK_clade_2	RLCK_7	IRAK			MGGCFSNRIK	x	29.4.1.57	protein.postranslational modification.kinase.receptor like cytoplasmatic kinase VII	29.4.1.57		WGD/segmental	X
601	AT3G28690	3.5e-48	78.5489	cytosol		x		0	receptor kinases	RLCK_clade_2	RLCK_7	IRAK				x	29.4.1.57	protein.postranslational modification.kinase.receptor like cytoplasmatic kinase VII	29.4.1.57		dispersed
602	AT5G15080	1e-48	78.8644	cytosol		x		0	receptor kinases	RLCK_clade_2	RLCK_7	IRAK			MGLDAVKAKG		29.4.1.57	protein.postranslational modification.kinase.receptor like cytoplasmatic kinase VII	29.4.1.57		WGD/segmental
603	AT3G01300	4.6e-48	77.918	cytosol		x		0	receptor kinases	RLCK_clade_2	RLCK_7	IRAK				x	29.4.1.57	protein.postranslational modification.kinase.receptor like cytoplasmatic kinase VII	29.4.1.57		WGD/segmental
604	AT3G02810	1.1e-44	81.7035	cytosol		x		0	receptor kinases	RLCK_clade_2	RLCK_7	IRAK				x	29.4.1.57	protein.postranslational modification.kinase.receptor like cytoplasmatic kinase VII	29.4.1.57		WGD/segmental
605	AT5G16500	2e-44	84.2271	cytosol		x		0	receptor kinases	RLCK_clade_2	RLCK_7	IRAK				x	29.4.1.57	protein.postranslational modification.kinase.receptor like cytoplasmatic kinase VII	29.4.1.57		WGD/segmental
606	AT3G07070	4.4e-47	79.8107	cytosol		x		0	receptor kinases	RLCK_clade_2	RLCK_7	IRAK					29.4.1.57	protein.postranslational modification.kinase.receptor like cytoplasmatic kinase VII	29.4.1.57		WGD/segmental
607	AT3G24790	2e-46	84.858	cytosol		x		0	receptor kinases	RLCK_clade_2	RLCK_7	IRAK					29.4.1.57	protein.postranslational modification.kinase.receptor like cytoplasmatic kinase VII	29.4.1.57		WGD/segmental
608	AT4G13190	8.5e-44	79.1798	cytosol		x		0	receptor kinases	RLCK_clade_2	RLCK_7	IRAK				x	29.4.1.57	protein.postranslational modification.kinase.receptor like cytoplasmatic kinase VII	29.4.1.57		WGD/segmental
609	AT2G28590	3.8e-46	85.489	cytosol		x		0	receptor kinases	RLCK_clade_2	RLCK_7	IRAK					29.4.1.57	protein.postranslational modification.kinase.receptor like cytoplasmatic kinase VII	29.4.1.57		WGD/segmental
610	AT1G07870	2.6e-44	83.9117	plasma membrane		x		1	receptor kinases	RLCK_clade_2	RLCK_7	IRAK			MGCFGCSKKS	x	29.4.1.57	protein.postranslational modification.kinase.receptor like cytoplasmatic kinase VII	29.4.1.57		WGD/segmental
611	AT5G02800	8.6e-48	79.1798	plastid	CDL1	x		0	receptor kinases	RLCK_clade_2	RLCK_7	IRAK				x	29.4.1.57	protein.postranslational modification.kinase.receptor like cytoplasmatic kinase VII	29.4.1.57		WGD/segmental	X
612	AT5G13160	9e-46	83.5962	cytosol	PBS1	x		0	receptor kinases	RLCK_clade_2	RLCK_7	IRAK	conditional		MGCFSCFDSS	x	29.4.1.57	protein.postranslational modification.kinase.receptor like cytoplasmatic kinase VII	29.4.1.57		dispersed	X
613	AT5G18610	1.7e-45	81.7035	plasma membrane		x		0	receptor kinases	RLCK_clade_2	RLCK_7	IRAK				x	29.4.1.57	protein.postranslational modification.kinase.receptor like cytoplasmatic kinase VII	29.4.1.57		dispersed
614	AT3G26940	7.9e-45	82.6498	cytosol	CDG1	x		0	receptor kinases	RLCK_clade_2	RLCK_7	IRAK		morphological			29.4.1.57	protein.postranslational modification.kinase.receptor like cytoplasmatic kinase VII	29.4.1.57		dispersed	X
615	AT1G20650	2.5e-46	82.3344	cytosol	ASG5	x		0	receptor kinases	RLCK_clade_2	RLCK_7	IRAK				x	29.4.1.57	protein.postranslational modification.kinase.receptor like cytoplasmatic kinase VII	29.4.1.57		WGD/segmental
616	AT1G76370	1.4e-46	84.858	plastid		x		0	receptor kinases	RLCK_clade_2	RLCK_7	IRAK					29.4.1.57	protein.postranslational modification.kinase.receptor like cytoplasmatic kinase VII	29.4.1.57		WGD/segmental
617	AT3G20530	6.9e-47	84.2271	cytosol		x		0	receptor kinases	RLCK_clade_2	RLCK_7	IRAK				x	29.4.1.57	protein.postranslational modification.kinase.receptor like cytoplasmatic kinase VII	29.4.1.57		dispersed
618	AT1G61860	2.5e-45	86.7508	cytosol		x		0	receptor kinases	RLCK_clade_2	RLCK_7	IRAK					29.4.1.57	protein.postranslational modification.kinase.receptor like cytoplasmatic kinase VII	29.4.1.57		dispersed
619	AT5G46080	1.9e-27	70.6625	plasma membrane		x		1	receptor kinases	LRR_5	LRR_5*	Other_Unique					30.2.99	signalling.receptor kinases.misc	30.2.5		dispersed		x
620	AT1G11130	8.2e-32	76.0252	plasma membrane	SRF9	x	SRF	1	receptor kinases	LRR_5	LRR_5	TKL_Unique	morphological				30.2.5	signalling.receptor kinases.leucine rich repeat V	30.2.5		dispersed
621	AT4G03390	6.6e-44	78.2334	plasma membrane	SRF3	x	SRF	3	receptor kinases	LRR_5	LRR_5	TKL_Unique				x	30.2.5	signalling.receptor kinases.leucine rich repeat V	30.2.5		dispersed
622	AT2G20850	1.2e-41	80.4416	plasma membrane	SRF1	x	SRF	2	receptor kinases	LRR_5	LRR_5	TKL_Unique				x	30.2.5	signalling.receptor kinases.leucine rich repeat V	30.2.5		dispersed
623	AT4G22130	7.4e-46	84.5426	plasma membrane	SRF8	x	SRF	2	receptor kinases	LRR_5	LRR_5	IRAK				x	29.4.1.57	protein.postranslational modification.kinase.receptor like cytoplasmatic kinase VII	30.2.5		dispersed
624	AT1G78980	1.9e-39	78.8644	plasma membrane	SRF5	x	SRF	1	receptor kinases	LRR_5	LRR_5	TKL_Unique				x	30.2.5	signalling.receptor kinases.leucine rich repeat V	30.2.5		WGD/segmental
625	AT3G13065	4.9e-40	75.0789	plasma membrane	SRF4	x	SRF	2	receptor kinases	LRR_5	LRR_5	TKL_Unique	morphological				30.2.5	signalling.receptor kinases.leucine rich repeat V	30.2.5		WGD/segmental
626	AT3G14350	1.5e-40	82.0189	plasma membrane	SRF7	x	SRF	1	receptor kinases	LRR_5	LRR_5	TKL_Unique				x	30.2.5	signalling.receptor kinases.leucine rich repeat V	30.2.5		#N/A
627	AT1G53730	4.3e-40	76.6562	plasma membrane	SRF6	x	SRF	2	receptor kinases	LRR_5	LRR_5	TKL_Unique				x	30.2.5	signalling.receptor kinases.leucine rich repeat V	30.2.5		dispersed
628	AT5G06820	1.4e-35	85.489	plasma membrane	SRF2	x	SRF	1	receptor kinases	LRR_5	LRR_5	IRAK					30.2.5	signalling.receptor kinases.leucine rich repeat V	30.2.5		dispersed
629	AT2G42960	9.3e-48	79.1798	plasma membrane		x		1	receptor kinases	RLCK_clade_1	RLCK_5	IRAK				x	29.4.1.55	protein.postranslational modification.kinase.receptor like cytoplasmatic kinase V	29.4.1.55		dispersed
630	AT3G59110	3.1e-48	83.2808	plasma membrane		x		1	receptor kinases	RLCK_clade_1	RLCK_5	IRAK				x	29.4.1.55	protein.postranslational modification.kinase.receptor like cytoplasmatic kinase V	29.4.1.55		dispersed
631	AT1G56720	5.6e-47	78.2334	plasma membrane		x		1	receptor kinases	RLCK_clade_1	RLCK_5	IRAK				x	29.4.1.55	protein.postranslational modification.kinase.receptor like cytoplasmatic kinase V	29.4.1.55		WGD/segmental
632	AT3G17420	1.5e-49	82.6498	plasma membrane	GPK1	x		1	receptor kinases	RLCK_clade_1	RLCK_5	IRAK				x	29.4.1.55	protein.postranslational modification.kinase.receptor like cytoplasmatic kinase V	29.4.1.55		dispersed
633	AT5G18500	2.5e-47	77.2871	plasma membrane		x		1	receptor kinases	RLCK_clade_1	RLCK_5	IRAK				x	29.4.1.55	protein.postranslational modification.kinase.receptor like cytoplasmatic kinase V	29.4.1.55		dispersed
634	AT1G09440	2.5e-47	79.1798	plasma membrane		x		1	receptor kinases	RLCK_clade_1	RLCK_5	IRAK					29.4.1.55	protein.postranslational modification.kinase.receptor like cytoplasmatic kinase V	29.4.1.55		WGD/segmental
635	AT4G34500	1.7e-45	76.6562	plasma membrane		x		1	receptor kinases	RLCK_clade_1	RLCK_5	IRAK				x	29.4.1.55	protein.postranslational modification.kinase.receptor like cytoplasmatic kinase V	29.4.1.55		dispersed
636	AT4G02630	1.2e-45	76.3407	plasma membrane		x		1	receptor kinases	RLCK_clade_1	RLCK_5*	IRAK				x	1.1.30	PS.lightreaction.state transition	29.4.1.55		dispersed		x
637	AT1G01540	6.9e-47	79.4953	plasma membrane		x		1	receptor kinases	RLCK_clade_1	RLCK_5	IRAK				x	29.4.1.55	protein.postranslational modification.kinase.receptor like cytoplasmatic kinase V	29.4.1.55		WGD/segmental
638	AT4G01330	9.4e-48	84.858	plasma membrane		x		1	receptor kinases	RLCK_clade_1	RLCK_5*	IRAK				x	1.1.30	PS.lightreaction.state transition	29.4.1.55		WGD/segmental		x
639	AT2G30940	6.5e-29	76.3407	plasma membrane		x		1	receptor kinases	RLCK_clade_1	RLCK_5	TKL_Unique				x	29.4.1.55	protein.postranslational modification.kinase.receptor like cytoplasmatic kinase V	29.4.1.55		dispersed
640	AT5G57670	1.3e-44	78.5489			x		0	receptor kinases	RLCK_clade_1	RLCK_6	TKL_Unique					29.4.1.56	protein.postranslational modification.kinase.receptor like cytoplasmatic kinase VI	29.4.1.56		dispersed
641	AT5G18910	1.8e-45	77.2871	cytosol		x		0	receptor kinases	RLCK_clade_1	RLCK_6	TKL_Unique				x	29.4.1.56	protein.postranslational modification.kinase.receptor like cytoplasmatic kinase VI	29.4.1.56		dispersed
642	AT3G05140	2.8e-42	77.918	cytosol	RBK2	x		0	receptor kinases	RLCK_clade_1	RLCK_6	TKL_Unique				x	29.4.1.56	protein.postranslational modification.kinase.receptor like cytoplasmatic kinase VI	29.4.1.56		dispersed
643	AT5G10520	3.7e-41	75.7098	cytosol	RBK1	x		0	receptor kinases	RLCK_clade_1	RLCK_6	TKL_Unique					29.4.1.56	protein.postranslational modification.kinase.receptor like cytoplasmatic kinase VI	29.4.1.56		WGD/segmental	X
644	AT5G65530	6.4e-42	78.8644	cytosol		x		0	receptor kinases	RLCK_clade_1	RLCK_6	TKL_Unique				x	29.4.1.56	protein.postranslational modification.kinase.receptor like cytoplasmatic kinase VI	29.4.1.56		WGD/segmental
645	AT2G18890	7.8e-42	80.7571	cytosol		x		0	receptor kinases	RLCK_clade_1	RLCK_6	TKL_Unique					29.4.1.56	protein.postranslational modification.kinase.receptor like cytoplasmatic kinase VI	29.4.1.56		dispersed
646	AT4G35030	4.7e-41	76.9716	cytosol		x		0	receptor kinases	RLCK_clade_1	RLCK_6	IRAK					29.4.1.56	protein.postranslational modification.kinase.receptor like cytoplasmatic kinase VI	29.4.1.56		WGD/segmental
647	AT2G16750	1.1e-39	77.2871	ER		x		0	receptor kinases	RLCK_clade_1	RLCK_6	IRAK				x	29.4.1.56	protein.postranslational modification.kinase.receptor like cytoplasmatic kinase VI	29.4.1.56		WGD/segmental
648	AT1G21590	2.4e-43	76.0252	cytosol		x		0	receptor kinases	RLCK_clade_1	RLCK_6	IRAK					29.4.1.56	protein.postranslational modification.kinase.receptor like cytoplasmatic kinase VI	29.4.1.56		WGD/segmental
649	AT1G77280	6.4e-42	75.3943	nucleus		x		0	receptor kinases	RLCK_clade_1	RLCK_6	IRAK					29.4.1.56	protein.postranslational modification.kinase.receptor like cytoplasmatic kinase VI	29.4.1.56		WGD/segmental
650	AT5G63940	3.5e-40	77.6025	cytosol		x		0	receptor kinases	RLCK_clade_1	RLCK_6	IRAK					29.4.1.56	protein.postranslational modification.kinase.receptor like cytoplasmatic kinase VI	29.4.1.56		dispersed
651	AT1G66460	3e-42	77.2871	nucleus		x		0	receptor kinases	RLCK_clade_1	RLCK_6	TKL_Unique					29.4.1.56	protein.postranslational modification.kinase.receptor like cytoplasmatic kinase VI	29.4.1.56		WGD/segmental
652	AT5G37790	6.9e-41	79.1798	cytosol		x		0	receptor kinases	RLCK_clade_1	RLCK_6	TKL_Unique				x	29.4.1.56	protein.postranslational modification.kinase.receptor like cytoplasmatic kinase VI	29.4.1.56		WGD/segmental
653	AT5G56790	3.2e-43	76.9716	cytosol		x		0	receptor kinases	RLCK_clade_1	RLCK_6**	TKL_Unique					30.2.22	signalling.receptor kinases.proline extensin like	29.4.1.56		WGD/segmental			x
654	AT1G55200	1.3e-42	76.3407	plasma membrane		x		0	receptor kinases	RLCK_clade_1	RLCK_6**	TKL_Unique				x	30.2.22	signalling.receptor kinases.proline extensin like	29.4.1.56		WGD/segmental			x
655	AT3G13690	3.3e-42	72.8707	cytosol		x		0	receptor kinases	RLCK_clade_1	RLCK_6**	TKL_Unique					30.2.22	signalling.receptor kinases.proline extensin like	29.4.1.56		WGD/segmental			x
656	AT5G38560	1.8e-46	78.5489	plasma membrane	PERK8	x	PERK	1	receptor kinases	RLCK_clade_1	PERK	IRAK				x	30.2.22	signalling.receptor kinases.proline extensin like	30.2.22		dispersed
657	AT1G26150	4.7e-45	78.8644	plasma membrane	PERK10	x	PERK	1	receptor kinases	RLCK_clade_1	PERK	IRAK				x	30.2.22	signalling.receptor kinases.proline extensin like	30.2.22		dispersed
658	AT1G68690	1.2e-44	79.8107	plastid	PERK9	x	PERK	1	receptor kinases	RLCK_clade_1	PERK	IRAK					30.2.22	signalling.receptor kinases.proline extensin like	30.2.22		dispersed
659	AT1G10620	9.3e-47	74.4479	nucleus	PERK11	x	PERK	1	receptor kinases	RLCK_clade_1	PERK	IRAK					30.2.22	signalling.receptor kinases.proline extensin like	30.2.22		dispersed
660	AT1G23540	8.4e-48	74.7634	nucleus	PERK12	x	PERK	1	receptor kinases	RLCK_clade_1	PERK	IRAK					30.2.22	signalling.receptor kinases.proline extensin like	30.2.22		WGD/segmental
661	AT1G70450	2.1e-42	76.0252	cytosol	PERK16*	x		0	receptor kinases	RLCK_clade_1	PERK*	IRAK					30.2.22	signalling.receptor kinases.proline extensin like	30.2.22		WGD/segmental
662	AT2G18470	7.5e-46	76.6562	nucleus	PERK4	x	PERK	1	receptor kinases	RLCK_clade_1	PERK	TKL_Unique	conditional			x	30.2.22	signalling.receptor kinases.proline extensin like	30.2.22		dispersed
663	AT3G18810	3.8e-46	77.918	nucleus	PERK6	x	PERK	2	receptor kinases	RLCK_clade_1	PERK	IRAK				x	30.2.22	signalling.receptor kinases.proline extensin like	30.2.22		WGD/segmental
664	AT4G34440	2.4e-46	78.2334	nucleus	PERK5	x	PERK	1	receptor kinases	RLCK_clade_1	PERK	IRAK					30.2.22	signalling.receptor kinases.proline extensin like	30.2.22		dispersed
665	AT3G24540	3.2e-49	77.918	cytosol	PERK3	x	PERK	1	receptor kinases	RLCK_clade_1	PERK	IRAK					30.2.22	signalling.receptor kinases.proline extensin like	30.2.22		proximal
666	AT3G24550	6.1e-49	74.1325	plasma membrane	PERK1	x	PERK	1	receptor kinases	RLCK_clade_1	PERK	IRAK				x	30.2.22	signalling.receptor kinases.proline extensin like	30.2.22		proximal
667	AT4G32710	2.4e-49	78.8644	cytosol	PERK14	x	PERK	0	receptor kinases	RLCK_clade_1	PERK	IRAK					30.2.22	signalling.receptor kinases.proline extensin like	30.2.22		dispersed
668	AT1G52290	4.4e-46	77.2871	plasma membrane	PERK15	x	PERK	1	receptor kinases	RLCK_clade_1	PERK	IRAK				x	30.2.22	signalling.receptor kinases.proline extensin like	30.2.22		dispersed
669	AT4G08850	1.6e-46	77.918	plasma membrane		x		3	receptor kinases	LRR_11	LRR_11	TKL_Unique				x	30.2.12	signalling.receptor kinases.leucine rich repeat XII	30.2.11		dispersed	X
670	AT1G35710	2.1e-46	76.0252	plasma membrane		x		2	receptor kinases	LRR_11	LRR_11	TKL_Unique					30.2.12	signalling.receptor kinases.leucine rich repeat XII	30.2.11		dispersed
671	AT2G31880	3.3e-37	76.6562	plasma membrane	EVR	x		2	receptor kinases	LRR_11	LRR_11	TKL_Unique					30.2.11	signalling.receptor kinases.leucine rich repeat XI	30.2.11		dispersed	X
672	AT1G31420	8.1e-42	79.4953	plasma membrane	FEI1	x		1	receptor kinases	LRR_11	LRR_11	TKL_Unique					30.2.13	signalling.receptor kinases.leucine rich repeat XIII	30.2.11		WGD/segmental	X
673	AT2G35620	1.4e-41	78.8644	plasma membrane	FEI2	x		1	receptor kinases	LRR_11	LRR_11	TKL_Unique					30.2.13	signalling.receptor kinases.leucine rich repeat XIII	30.2.11		WGD/segmental
674	AT5G62710	6.1e-47	80.1262	plasma membrane		x		2	receptor kinases	LRR_11	LRR_11**	IRAK					30.2.13	signalling.receptor kinases.leucine rich repeat XIII	30.2.11		dispersed			x
675	AT1G78530	9.3e-49	79.1798	plasma membrane		x		1	receptor kinases	LRR_11	LRR_11**	TKL_Unique					30.2.13	signalling.receptor kinases.leucine rich repeat XIII	30.2.11		dispersed			x
676	AT3G19700	2.7e-41	78.2334	plasma membrane	IKU2	x		1	receptor kinases	LRR_11	LRR_11	IRAK	essential			x	30.2.11	signalling.receptor kinases.leucine rich repeat XI	30.2.11		dispersed
677	AT5G49660	1.5e-41	81.388	plasma membrane	XIP1	x		1	receptor kinases	LRR_11	LRR_11	IRAK				x	30.2.11	signalling.receptor kinases.leucine rich repeat XI	30.2.11		dispersed
678	AT5G44700	1.1e-44	78.5489	plasma membrane	GSO2	x		1	receptor kinases	LRR_11	LRR_11	TKL_Unique					30.2.11	signalling.receptor kinases.leucine rich repeat XI	30.2.11		WGD/segmental
679	AT4G20140	2.1e-45	78.5489	plasma membrane	GSO1	x		1	receptor kinases	LRR_11	LRR_11	TKL_Unique					30.2.11	signalling.receptor kinases.leucine rich repeat XI	30.2.11		WGD/segmental
680	AT4G28490	1.1e-38	70.9779	plasma membrane	RLK5	x		1	receptor kinases	LRR_11	LRR_11	TKL_Unique					30.2.11	signalling.receptor kinases.leucine rich repeat XI	30.2.11		dispersed	X
681	AT1G28440	9e-40	76.3407	plasma membrane	HSL1	x		1	receptor kinases	LRR_11	LRR_11	TKL_Unique				x	30.2.11	signalling.receptor kinases.leucine rich repeat XI	30.2.11		dispersed
682	AT1G72180	1.1e-41	80.1262	plasma membrane		x		2	receptor kinases	LRR_11	LRR_11	IRAK					30.2.11	signalling.receptor kinases.leucine rich repeat XI	30.2.11		dispersed
683	AT5G25930	3.5e-44	75.0789	plasma membrane		x		1	receptor kinases	LRR_11	LRR_11	TKL_Unique				x	30.2.11	signalling.receptor kinases.leucine rich repeat XI	30.2.11		proximal
684	AT5G65710	2.2e-41	75.0789	plasma membrane	HSL2	x		1	receptor kinases	LRR_11	LRR_11	IRAK				x	30.2.11	signalling.receptor kinases.leucine rich repeat XI	30.2.11		tandem
685	AT4G28650	3.3e-41	86.4353	plasma membrane		x		0	receptor kinases	LRR_11	LRR_11	TKL_Unique					30.2.11	signalling.receptor kinases.leucine rich repeat XI	30.2.11		dispersed
686	AT1G08590	2.6e-42	76.0252	plasma membrane	CLV1-Like	x		1	receptor kinases	LRR_11	LRR_11	TKL_Unique					30.2.11	signalling.receptor kinases.leucine rich repeat XI	30.2.11		dispersed
687	AT5G61480	5.2e-42	71.2934	plasma membrane	TDR	x		2	receptor kinases	LRR_11	LRR_11	TKL_Unique					30.2.11	signalling.receptor kinases.leucine rich repeat XI	30.2.11		dispersed
688	AT5G06940	2.3e-34	72.5552	plasma membrane		x		1	receptor kinases	LRR_11	LRR_11*	IRAK					30.2.99	signalling.receptor kinases.misc	30.2.11		dispersed		x
689	AT1G73080	5.7e-39	76.9716	plasma membrane	PEPR1	x		2	receptor kinases	LRR_11	LRR_11	TKL_Unique				x	30.2.11	signalling.receptor kinases.leucine rich repeat XI	30.2.11		tandem	X
690	AT1G17750	2.8e-38	75.3943	plasma membrane	PEPR2	x		1	receptor kinases	LRR_11	LRR_11	TKL_Unique					30.2.11	signalling.receptor kinases.leucine rich repeat XI	30.2.11		WGD/segmental
691	AT5G63930	9.6e-43	80.1262	plasma membrane		x		2	receptor kinases	LRR_11	LRR_11	TKL_Unique					30.2.11	signalling.receptor kinases.leucine rich repeat XI	30.2.11		dispersed
692	AT2G33170	2e-42	76.9716	plasma membrane		x		1	receptor kinases	LRR_11	LRR_11	TKL_Unique					30.2.11	signalling.receptor kinases.leucine rich repeat XI	30.2.11		dispersed
693	AT1G17230	1.3e-45	77.918	plasma membrane		x		2	receptor kinases	LRR_11	LRR_11	TKL_Unique					30.2.11	signalling.receptor kinases.leucine rich repeat XI	30.2.11		dispersed
694	AT1G34420	4e-22	70.9779	plasma membrane		x		1	receptor kinases	LRR_11	LRR_11**	IRAK				x	30.2.10	signalling.receptor kinases.leucine rich repeat X	30.2.11		dispersed			x
695	AT2G41820	5.9e-31	73.5016	plasma membrane		x		1	receptor kinases	LRR_11	LRR_11**	IRAK					30.2.10	signalling.receptor kinases.leucine rich repeat X	30.2.11		dispersed			x
696	AT1G34110	2.6e-44	78.8644	extracellular		x		1	receptor kinases	LRR_11	LRR_11	IRAK					30.2.11	signalling.receptor kinases.leucine rich repeat XI	30.2.11		dispersed
697	AT5G48940	3.3e-43	80.4416	plasma membrane		x		2	receptor kinases	LRR_11	LRR_11	TKL_Unique				x	30.2.11	signalling.receptor kinases.leucine rich repeat XI	30.2.11		dispersed
698	AT3G24240	5.7e-43	77.918	plasma membrane	RCH2	x		2	receptor kinases	LRR_11	LRR_11	TKL_Unique					30.2.11	signalling.receptor kinases.leucine rich repeat XI	30.2.11		dispersed	X
699	AT5G56040	5.3e-35	74.4479	plasma membrane		x		1	receptor kinases	LRR_11	LRR_11	IRAK				x	30.2.11	signalling.receptor kinases.leucine rich repeat XI	30.2.11		WGD/segmental
700	AT4G20270	5.6e-46	76.9716	plasma membrane	BAM3	x		2	receptor kinases	LRR_11	LRR_11	IRAK				x	33.99	development.unspecified	30.2.11		dispersed
701	AT3G49670	3.1e-48	85.489	plasma membrane	BAM2	x		1	receptor kinases	LRR_11	LRR_11	TKL_Unique				x	33.99	development.unspecified	30.2.11		WGD/segmental
702	AT5G65700	1.6e-47	82.0189	plasma membrane	BAM1	x		1	receptor kinases	LRR_11	LRR_11	IRAK				x	30.2.11	signalling.receptor kinases.leucine rich repeat XI	30.2.11		WGD/segmental
703	AT1G75820	1e-44	77.2871	plasma membrane	CLV1	x		1	receptor kinases	LRR_11	LRR_11	TKL_Unique	morphological	morphological			30.2.11	signalling.receptor kinases.leucine rich repeat XI	30.2.11		dispersed	X
704	AT5G07180	2e-40	85.1735	plasma membrane	ERL2	x		2	receptor kinases	LRR_11	LRR_11	IRAK					30.2.13	signalling.receptor kinases.leucine rich repeat XIII	30.2.13		WGD/segmental
705	AT5G62230	8.8e-41	80.7571	plasma membrane	ERL1	x		2	receptor kinases	LRR_11	LRR_11	IRAK				x	30.2.13	signalling.receptor kinases.leucine rich repeat XIII	30.2.13		WGD/segmental
706	AT2G26330	3.8e-43	81.7035	plasma membrane	ER	x		1	receptor kinases	LRR_11	LRR_11	TKL_Unique	morphological				30.2.13	signalling.receptor kinases.leucine rich repeat XIII	30.2.13		dispersed	X
707	AT5G48380	3.1e-35	78.8644	plasma membrane	BIR1	x		2	receptor kinases	LRR_clade_4	LRR_10	IRAK					30.2.10	signalling.receptor kinases.leucine rich repeat X	30.2.10		dispersed
708	AT3G28450	2.3e-28	79.4953	plasma membrane		x		2	receptor kinases	LRR_clade_4	LRR_10	IRAK				x	30.2.10	signalling.receptor kinases.leucine rich repeat X	30.2.10		WGD/segmental	X
709	AT1G69990	2.5e-28	72.5552	plasma membrane		x		1	receptor kinases	LRR_clade_4	LRR_10	IRAK					30.2.10	signalling.receptor kinases.leucine rich repeat X	30.2.10		WGD/segmental
710	AT1G27190	3.3e-27	70.6625	plasma membrane		x		1	receptor kinases	LRR_clade_4	LRR_10	IRAK				x	30.2.10	signalling.receptor kinases.leucine rich repeat X	30.2.10		WGD/segmental
711	AT4G39400	3.3e-45	73.5016	plasma membrane	BRI1	x		2	receptor kinases	LRR_clade_4	LRR_10*	IRAK	morphological			x	17.3.2.1	hormone metabolism.brassinosteroid.signal transduction.BRI	17.3.2.1		dispersed	X
712	AT2G01950	1.1e-41	75.3943	plasma membrane	BRL2	x		1	receptor kinases	LRR_clade_4	LRR_10*	TKL_Unique	morphological				17.3.2.1	hormone metabolism.brassinosteroid.signal transduction.BRI	17.3.2.1		dispersed	X
713	AT1G55610	1.4e-42	77.2871	plasma membrane	BRL1	x		2	receptor kinases	LRR_clade_4	LRR_10	IRAK				x	30.2.10	signalling.receptor kinases.leucine rich repeat X	17.3.2.1		WGD/segmental	X
714	AT3G13380	1.7e-43	77.6025	plasma membrane	BRL3	x		1	receptor kinases	LRR_clade_4	LRR_10*	IRAK				x	17.3.2.1	hormone metabolism.brassinosteroid.signal transduction.BRI	17.3.2.1		WGD/segmental	X
715	AT2G24230	4.1e-36	76.6562	plasma membrane		x		1	receptor kinases	LRR_clade_4	LRR_10**	TK_Unique					30.2.7	signalling.receptor kinases.leucine rich repeat VII	30.2.10		dispersed			x
716	AT5G58150	8.1e-25	70.0315	plasma membrane		x		1	receptor kinases	LRR_clade_4	LRR_10**	Other_Unique				x	30.2.7	signalling.receptor kinases.leucine rich repeat VII	30.2.10		dispersed			x
717	AT5G45800	1e-30	73.1861	plasma membrane	MEE62	x		1	receptor kinases	LRR_clade_4	LRR_10	Other_Unique				x	30.2.7	signalling.receptor kinases.leucine rich repeat VII	30.2.10		dispersed
718	AT5G07280	1.9e-47	78.2334	plasma membrane	EXS	x		1	receptor kinases	LRR_clade_4	LRR_10	IRAK	essential			x	30.2.10	signalling.receptor kinases.leucine rich repeat X	30.2.10		dispersed	X
719	AT5G42440	1.1e-48	75.7098	plasma membrane		x		1	receptor kinases	LRR_clade_4	LRR_10	TKL_Unique					30.2.10	signalling.receptor kinases.leucine rich repeat X	30.2.10		dispersed	X
720	AT2G02220	3.7e-43	76.9716	plasma membrane	PSKR1	x		1	receptor kinases	LRR_clade_4	LRR_10	IRAK	morphological			x	30.2.10	signalling.receptor kinases.leucine rich repeat X	30.2.10		dispersed
721	AT1G72300	1.8e-42	82.6498	plasma membrane		x		2	receptor kinases	LRR_clade_4	LRR_10	TKL_Unique				x	30.2.10	signalling.receptor kinases.leucine rich repeat X	30.2.10		WGD/segmental
722	AT5G53890	1.2e-42	77.2871	plasma membrane	PSKR2	x		1	receptor kinases	LRR_clade_4	LRR_10	IRAK				x	30.2.10	signalling.receptor kinases.leucine rich repeat X	30.2.10		dispersed
723	AT1G69270	4.9e-42	78.8644	plasma membrane	RPK1	x		1	receptor kinases	LRR_clade_4	LRR_7A*	TKL_Unique	conditional				30.2.99	signalling.receptor kinases.misc	30.2.7		dispersed	X	x
724	AT1G62950	3.9e-35	77.6025	plasma membrane		x		2	receptor kinases	LRR_clade_4	LRR_7	TKL_Unique					30.2.7	signalling.receptor kinases.leucine rich repeat VII	30.2.7		WGD/segmental
725	AT1G12460	1.3e-35	75.3943	plasma membrane		x		1	receptor kinases	LRR_clade_4	LRR_7	TKL_Unique					30.2.7	signalling.receptor kinases.leucine rich repeat VII	30.2.7		WGD/segmental
726	AT5G01890	2.9e-43	77.6025	plasma membrane		x		1	receptor kinases	LRR_clade_4	LRR_7	IRAK					30.2.7	signalling.receptor kinases.leucine rich repeat VII	30.2.7		dispersed	X
727	AT3G56370	6.8e-42	76.0252	plasma membrane		x		1	receptor kinases	LRR_clade_4	LRR_7	IRAK				x	30.2.7	signalling.receptor kinases.leucine rich repeat VII	30.2.7		dispersed	X
728	AT3G28040	1.2e-40	78.8644	plasma membrane		x		1	receptor kinases	LRR_clade_4	LRR_7	TKL_Unique				x	30.2.7	signalling.receptor kinases.leucine rich repeat VII	30.2.7		dispersed
729	AT4G36180	4.4e-35	77.6025	plasma membrane		x		1	receptor kinases	LRR_clade_4	LRR_7A**	IRAK				x	30.2.7	signalling.receptor kinases.leucine rich repeat VII	30.2.7		WGD/segmental			x
730	AT1G75640	3.5e-33	70.9779	plasma membrane		x		1	receptor kinases	LRR_clade_4	LRR_7A**	IRAK				x	30.2.7	signalling.receptor kinases.leucine rich repeat VII	30.2.7		WGD/segmental			x
731	AT3G51740	9.1e-40	78.2334	plasma membrane	IMK2	x		2	receptor kinases	LRR_clade_4	LRR_3*	TKL_Unique				x	17.3.2.1	hormone metabolism.brassinosteroid.signal transduction.BRI	30.2.3		dispersed
732	AT3G24660	2e-29	73.1861	plasma membrane	TMKL1	x		1	receptor kinases	LRR_clade_4	LRR_3	TKL_Unique				x	30.2.3	signalling.receptor kinases.leucine rich repeat III	30.2.3		dispersed
733	AT5G61570	2.1e-32	74.4479	extracellular		x		1	receptor kinases	LRR_clade_4	LRR_3	TKL_Unique					30.2.3	signalling.receptor kinases.leucine rich repeat III	30.2.3		WGD/segmental
734	AT5G07620	3.5e-31	76.9716	plasma membrane		x		1	receptor kinases	LRR_clade_4	LRR_3	TKL_Unique					30.2.3	signalling.receptor kinases.leucine rich repeat III	30.2.3		WGD/segmental
735	AT5G13290	2.8e-26	72.2397	plasma membrane	CRN	x		1	receptor kinases	LRR_clade_4	LRR_3*	IRAK	morphological			x	30.2.99	signalling.receptor kinases.misc	30.2.3		dispersed		x
736	AT5G10020	4.8e-26	76.9716	plasma membrane		x		1	receptor kinases	LRR_clade_4	LRR_3	Other_Unique				x	30.2.3	signalling.receptor kinases.leucine rich repeat III	30.2.3		dispersed
737	AT5G67280	4.7e-26	72.2397	plasma membrane	RLK	x		2	receptor kinases	LRR_clade_4	LRR_3	Other_Unique					30.2.3	signalling.receptor kinases.leucine rich repeat III	30.2.3		WGD/segmental
738	AT2G23300	2.2e-27	70.6625	plasma membrane		x		2	receptor kinases	LRR_clade_4	LRR_3	Other_Unique				x	30.2.3	signalling.receptor kinases.leucine rich repeat III	30.2.3		WGD/segmental
739	AT4G37250	5e-27	71.6088	plasma membrane		x		2	receptor kinases	LRR_clade_4	LRR_3	Other_Unique					30.2.3	signalling.receptor kinases.leucine rich repeat III	30.2.3		WGD/segmental
740	AT2G15300	3.4e-30	72.8707	plasma membrane		x		1	receptor kinases	LRR_clade_4	LRR_3	Other_Unique					30.2.3	signalling.receptor kinases.leucine rich repeat III	30.2.3		WGD/segmental
741	AT4G34220	1.8e-33	75.7098	vacuole		x		2	receptor kinases	LRR_clade_4	LRR_3	TKL_Unique				x	30.2.3	signalling.receptor kinases.leucine rich repeat III	30.2.3		WGD/segmental
742	AT1G67510	1.7e-30	72.2397	plasma membrane		x		0	receptor kinases	LRR_clade_4	LRR_3	IRAK				x	30.2.3	signalling.receptor kinases.leucine rich repeat III	30.2.3		dispersed
743	AT2G42290	1.3e-32	73.5016	plasma membrane		x		0	receptor kinases	LRR_clade_4	LRR_3	IRAK					30.2.3	signalling.receptor kinases.leucine rich repeat III	30.2.3		WGD/segmental
744	AT3G57830	3e-31	76.9716	plasma membrane		x		2	receptor kinases	LRR_clade_4	LRR_3	IRAK				x	30.2.3	signalling.receptor kinases.leucine rich repeat III	30.2.3		WGD/segmental
745	AT1G66830	4.6e-30	73.5016	plasma membrane		x		2	receptor kinases	LRR_clade_4	LRR_3	IRAK				x	30.2.3	signalling.receptor kinases.leucine rich repeat III	30.2.3		dispersed
746	AT1G25320	1.7e-33	75.0789	plasma membrane		x		1	receptor kinases	LRR_clade_4	LRR_3	IRAK				x	30.2.3	signalling.receptor kinases.leucine rich repeat III	30.2.3		dispersed
747	AT2G01210	6.3e-32	74.4479	plasma membrane		x		0	receptor kinases	LRR_clade_4	LRR_3	TKL_Unique				x	30.2.3	signalling.receptor kinases.leucine rich repeat III	30.2.3		dispersed
748	AT1G48480	1.4e-39	75.7098	plasma membrane	RLK1	x		2	receptor kinases	LRR_clade_4	LRR_3	TKL_Unique				x	30.2.3	signalling.receptor kinases.leucine rich repeat III	30.2.3		WGD/segmental	X
749	AT3G17840	2.1e-38	73.817	plasma membrane	RLK902	x		1	receptor kinases	LRR_clade_4	LRR_3	TKL_Unique				x	30.2.3	signalling.receptor kinases.leucine rich repeat III	30.2.3		WGD/segmental	X
750	AT5G16590	1.9e-36	77.918	plasma membrane	LRR1	x		2	receptor kinases	LRR_clade_4	LRR_3	IRAK				x	30.2.3	signalling.receptor kinases.leucine rich repeat III	30.2.3		WGD/segmental
751	AT3G02880	1.4e-35	77.6025	plasma membrane		x		2	receptor kinases	LRR_clade_4	LRR_3	TKL_Unique				x	30.2.3	signalling.receptor kinases.leucine rich repeat III	30.2.3		WGD/segmental	X
752	AT5G05160	2.2e-39	82.0189	extracellular	RUL1	x		2	receptor kinases	LRR_clade_4	LRR_3	TKL_Unique				x	30.2.3	signalling.receptor kinases.leucine rich repeat III	30.2.3		dispersed
753	AT2G26730	1.3e-37	75.0789	plasma membrane		x		1	receptor kinases	LRR_clade_4	LRR_3	TKL_Unique				x	30.2.3	signalling.receptor kinases.leucine rich repeat III	30.2.3		dispersed	X
754	AT4G23740	4.1e-35	79.8107	plasma membrane		x		1	receptor kinases	LRR_clade_4	LRR_3	TKL_Unique				x	30.2.3	signalling.receptor kinases.leucine rich repeat III	30.2.3		WGD/segmental
755	AT1G64210	1.2e-32	73.817	plasma membrane		x		2	receptor kinases	LRR_clade_4	LRR_3	TKL_Unique					30.2.3	signalling.receptor kinases.leucine rich repeat III	30.2.3		WGD/segmental
756	AT5G41680	1.5e-28	73.817	mitochondrion		x		0	receptor kinases	LRR_clade_4	LRR_3	TKL_Unique					30.2.3	signalling.receptor kinases.leucine rich repeat III	30.2.3		WGD/segmental
757	AT5G24100	6.6e-32	74.7634	plasma membrane		x		2	receptor kinases	LRR_clade_4	LRR_3	IRAK					30.2.3	signalling.receptor kinases.leucine rich repeat III	30.2.3		dispersed
758	AT5G53320	2.5e-32	73.1861	plasma membrane		x		1	receptor kinases	LRR_clade_4	LRR_3	TKL_Unique				x	30.2.3	signalling.receptor kinases.leucine rich repeat III	30.2.3		dispersed
759	AT3G08680	1.8e-37	74.1325	plasma membrane		x		2	receptor kinases	LRR_clade_4	LRR_3	TKL_Unique				x	30.2.3	signalling.receptor kinases.leucine rich repeat III	30.2.3		dispersed
760	AT5G58300	1.9e-37	74.7634	plasma membrane		x		2	receptor kinases	LRR_clade_4	LRR_3	TKL_Unique				x	30.2.3	signalling.receptor kinases.leucine rich repeat III	30.2.3		dispersed
761	AT1G10850	5.6e-33	75.3943	plasma membrane		x		2	receptor kinases	LRR_clade_4	LRR_3	TKL_Unique					30.2.3	signalling.receptor kinases.leucine rich repeat III	30.2.3		WGD/segmental
762	AT1G60630	2.1e-33	75.7098	plasma membrane		x		1	receptor kinases	LRR_clade_4	LRR_3	TKL_Unique					30.2.3	signalling.receptor kinases.leucine rich repeat III	30.2.3		WGD/segmental
763	AT5G67200	1.8e-33	75.0789	plasma membrane		x		1	receptor kinases	LRR_clade_4	LRR_3	TKL_Unique				x	30.2.3	signalling.receptor kinases.leucine rich repeat III	30.2.3		WGD/segmental
764	AT3G50230	1.1e-32	74.7634	plasma membrane		x		1	receptor kinases	LRR_clade_4	LRR_3	TKL_Unique				x	30.2.3	signalling.receptor kinases.leucine rich repeat III	30.2.3		WGD/segmental
765	AT5G43020	3e-31	84.2271	plasma membrane		x		2	receptor kinases	LRR_clade_4	LRR_3	TKL_Unique					30.2.3	signalling.receptor kinases.leucine rich repeat III	30.2.3		dispersed
766	AT4G31250	7.4e-29	75.7098	plasma membrane		x		2	receptor kinases	LRR_clade_4	LRR_3	TKL_Unique				x	30.2.3	signalling.receptor kinases.leucine rich repeat III	30.2.3		dispersed
767	AT2G07040	2.6e-27	77.2871	plasma membrane	PRK2A	x		2	receptor kinases	LRR_clade_4	LRR_3	TKL_Unique				x	30.2.3	signalling.receptor kinases.leucine rich repeat III	30.2.3		dispersed	X
768	AT5G35390	1.3e-28	76.0252	plasma membrane		x		2	receptor kinases	LRR_clade_4	LRR_3	TKL_Unique					30.2.3	signalling.receptor kinases.leucine rich repeat III	30.2.3		dispersed
769	AT1G50610	3.8e-30	81.388	plasma membrane		x		2	receptor kinases	LRR_clade_4	LRR_3	TKL_Unique					30.2.3	signalling.receptor kinases.leucine rich repeat III	30.2.3		WGD/segmental
770	AT3G20190	5.6e-28	73.817	plasma membrane		x		2	receptor kinases	LRR_clade_4	LRR_3	TKL_Unique				x	30.2.3	signalling.receptor kinases.leucine rich repeat III	30.2.3		WGD/segmental
771	AT5G20690	1.9e-28	75.0789	plasma membrane		x		2	receptor kinases	LRR_clade_4	LRR_3	TKL_Unique					30.2.3	signalling.receptor kinases.leucine rich repeat III	30.2.3		WGD/segmental
772	AT3G42880	2.8e-30	74.1325	plasma membrane		x		1	receptor kinases	LRR_clade_4	LRR_3	TKL_Unique					30.2.3	signalling.receptor kinases.leucine rich repeat III	30.2.3		WGD/segmental
773	AT1G72460	2.6e-30	73.817	plasma membrane		x		1	receptor kinases	LRR_clade_4	LRR_3	TKL_Unique					30.2.3	signalling.receptor kinases.leucine rich repeat III	30.2.3		dispersed
774	AT2G36570	1.7e-34	73.1861	plasma membrane		x		1	receptor kinases	LRR_clade_4	LRR_3	TKL_Unique				x	30.2.3	signalling.receptor kinases.leucine rich repeat III	30.2.3		dispersed
775	AT2G16250	1.5e-24	81.0726	plasma membrane		x		2	receptor kinases	LRR_14	LRR_14	IRAK				x	30.2.14	signalling.receptor kinases.leucine rich repeat XIV	30.2.14		dispersed
776	AT4G39270	1.3e-23	80.1262	plasma membrane		x		2	receptor kinases	LRR_14	LRR_14	IRAK					30.2.14	signalling.receptor kinases.leucine rich repeat XIV	30.2.14		dispersed
777	AT1G74360	2.7e-44	80.7571	plasma membrane		x		2	receptor kinases	RLCK_10A	RLCK_10A	TKL_Unique					17.3.2.1	hormone metabolism.brassinosteroid.signal transduction.BRI	29.4.1.61		dispersed
778	AT3G15890	1.3e-44	79.8107	cytosol		x		0	receptor kinases	RLCK_10A	RLCK_10A	IRAK					30.2.99	signalling.receptor kinases.misc	29.4.1.61		WGD/segmental
779	AT1G52540	1.9e-43	80.4416	plasma membrane		x		0	receptor kinases	RLCK_10A	RLCK_10A	IRAK				x	33.99	development.unspecified	29.4.1.61		WGD/segmental
780	AT1G80870	3.7e-31	76.3407	plasma membrane		x		1	receptor kinases	RLCK_10	RLCK_10	IRAK				x	29.4.1.61	protein.postranslational modification.kinase.receptor like cytoplasmatic kinase X	29.4.1.61		dispersed
781	AT5G51770	2.4e-39	79.1798	cytosol		x		0	receptor kinases	RLCK_10	RLCK_10	IRAK				x	29.4.1.61	protein.postranslational modification.kinase.receptor like cytoplasmatic kinase X	29.4.1.61		WGD/segmental
782	AT4G25390	1.2e-33	76.9716	nucleus		x		1	receptor kinases	RLCK_10	RLCK_10	IRAK				x	29.4.1.61	protein.postranslational modification.kinase.receptor like cytoplasmatic kinase X	29.4.1.61		WGD/segmental
783	AT2G45590	1.9e-37	78.5489	plasma membrane		x		1	receptor kinases	RLCK_10	RLCK_10	IRAK					29.4.1.61	protein.postranslational modification.kinase.receptor like cytoplasmatic kinase X	29.4.1.61		dispersed
784	AT3G47110	1.4e-35	79.1798	plasma membrane		x		1	receptor kinases	LRR_12	LRR_12	TKL_Unique					30.2.12	signalling.receptor kinases.leucine rich repeat XII	30.2.12		proximal
785	AT5G20480	7.2e-39	84.858	plasma membrane	EFR	x		1	receptor kinases	LRR_12	LRR_12	TKL_Unique	conditional			x	30.2.12	signalling.receptor kinases.leucine rich repeat XII	30.2.12		dispersed	X
786	AT5G39390	3.7e-38	79.8107	plasma membrane		x		2	receptor kinases	LRR_12	LRR_12	TKL_Unique					30.2.12	signalling.receptor kinases.leucine rich repeat XII	30.2.12		dispersed
787	AT3G47570	2.5e-38	72.8707	plasma membrane		x		1	receptor kinases	LRR_12	LRR_12	TKL_Unique				x	30.2.12	signalling.receptor kinases.leucine rich repeat XII	30.2.12		tandem
788	AT3G47090	6.2e-39	74.7634	plasma membrane		x		1	receptor kinases	LRR_12	LRR_12	TKL_Unique				x	30.2.12	signalling.receptor kinases.leucine rich repeat XII	30.2.12		proximal
789	AT3G47580	1.4e-36	72.8707	plasma membrane		x		1	receptor kinases	LRR_12	LRR_12	TKL_Unique					30.2.12	signalling.receptor kinases.leucine rich repeat XII	30.2.12		tandem
790	AT2G24130	9.2e-43	76.3407	plasma membrane		x		0	receptor kinases	LRR_12	LRR_12	TKL_Unique				x	30.2.12	signalling.receptor kinases.leucine rich repeat XII	30.2.12		dispersed
791	AT5G46330	5.5e-40	82.3344	plasma membrane	FLS2	x		1	receptor kinases	LRR_12	LRR_12	TKL_Unique	conditional			x	30.2.12	signalling.receptor kinases.leucine rich repeat XII	30.2.12		dispersed	X
792	AT1G60800	1.1e-43	76.9716	plasma membrane	NIK3	x		1	receptor kinases	LRR_2	LRR_2	IRAK					30.2.2	signalling.receptor kinases.leucine rich repeat II	30.2.2		dispersed	X
793	AT4G30520	8.2e-43	75.7098	plasma membrane	SARK	x		1	receptor kinases	LRR_2	LRR_2	IRAK					30.2.2	signalling.receptor kinases.leucine rich repeat II	30.2.2		WGD/segmental
794	AT2G23950	2.2e-43	75.7098	plasma membrane		x		1	receptor kinases	LRR_2	LRR_2	IRAK					30.2.2	signalling.receptor kinases.leucine rich repeat II	30.2.2		WGD/segmental
795	AT3G25560	7.8e-42	75.0789	plasma membrane	NIK2	x		1	receptor kinases	LRR_2	LRR_2	IRAK				x	30.2.2	signalling.receptor kinases.leucine rich repeat II	30.2.2		dispersed	X
796	AT5G16000	1e-42	74.4479	plasma membrane	NIK1	x		2	receptor kinases	LRR_2	LRR_2	IRAK	conditional			x	30.2.2	signalling.receptor kinases.leucine rich repeat II	30.2.2		dispersed	X
797	AT5G63710	1.4e-42	77.6025	plasma membrane		x		0	receptor kinases	LRR_2	LRR_2	IRAK					30.2.2	signalling.receptor kinases.leucine rich repeat II	30.2.2		dispersed
798	AT5G10290	6.8e-43	77.6025	plasma membrane		x		1	receptor kinases	LRR_2	LRR_2	IRAK				x	30.2.2	signalling.receptor kinases.leucine rich repeat II	30.2.2		WGD/segmental
799	AT5G65240	4e-44	76.9716	plasma membrane		x		1	receptor kinases	LRR_2	LRR_2	IRAK				x	30.2.2	signalling.receptor kinases.leucine rich repeat II	30.2.2		WGD/segmental
800	AT2G13800	7.7e-43	78.5489	plasma membrane	SERK4	x	SERK	1	receptor kinases	LRR_2	LRR_2	IRAK					30.2.2	signalling.receptor kinases.leucine rich repeat II	17.3.2.4	hormone metabolism.brassionosteroid.signal transduction.somatic embryogenesis like kinase (SERK)	tandem
801	AT2G13790	2.6e-45	78.2334	plasma membrane	SERK5	x	SERK	1	receptor kinases	LRR_2	LRR_2	IRAK				x	30.2.2	signalling.receptor kinases.leucine rich repeat II	17.3.2.4	hormone metabolism.brassionosteroid.signal transduction.somatic embryogenesis like kinase (SERK)	WGD/segmental	X
802	AT4G33430	1.2e-45	77.6025	plasma membrane	SERK3	x	SERK	1	receptor kinases	LRR_2	LRR_2	IRAK	morphological	supressed			17.3.2.99	hormone metabolism.brassinosteroid.signal transduction.other	17.3.2.4	hormone metabolism.brassionosteroid.signal transduction.somatic embryogenesis like kinase (SERK)	WGD/segmental	X
803	AT1G71830	7.3e-45	76.6562	plasma membrane	SERK1	x	SERK	2	receptor kinases	LRR_2	LRR_2	IRAK				x	30.2.2	signalling.receptor kinases.leucine rich repeat II	17.3.2.4	hormone metabolism.brassionosteroid.signal transduction.somatic embryogenesis like kinase (SERK)	dispersed	X
804	AT1G34210	1.7e-45	77.918	plasma membrane	SERK2	x	SERK	1	receptor kinases	LRR_2	LRR_2	IRAK				x	30.2.2	signalling.receptor kinases.leucine rich repeat II	17.3.2.4	hormone metabolism.brassionosteroid.signal transduction.somatic embryogenesis like kinase (SERK)	dispersed	X
805	AT5G45780	1.8e-44	78.2334	plasma membrane		x		1	receptor kinases	LRR_2	LRR_2	IRAK					30.2.2	signalling.receptor kinases.leucine rich repeat II	30.2.2		dispersed
806	AT3G19300	2.1e-47	76.3407	plasma membrane		x		2	receptor kinases	LRR_clade_2	LRR_9A*	IRAK				x	30.2.99	signalling.receptor kinases.misc	30.2.9		WGD/segmental		x
807	AT1G49730	6e-46	74.1325	plasma membrane		x		1	receptor kinases	LRR_clade_2	LRR_9A*	IRAK				x	30.2.99	signalling.receptor kinases.misc	30.2.9		WGD/segmental		x
808	AT3G23750	3.7e-49	82.3344	plasma membrane	BARK1	x		2	receptor kinases	LRR_clade_2	LRR_9	IRAK				x	30.2.9	signalling.receptor kinases.leucine rich repeat IX	30.2.9		proximal	X
809	AT1G24650	1.2e-45	82.9653	plasma membrane	BLK3	x		1	receptor kinases	LRR_clade_2	LRR_9	IRAK					30.2.9	signalling.receptor kinases.leucine rich repeat IX	30.2.9		dispersed
810	AT1G66150	1.7e-46	82.9653	plasma membrane	BLK1	x		1	receptor kinases	LRR_clade_2	LRR_9	IRAK				x	30.2.9	signalling.receptor kinases.leucine rich repeat IX	30.2.9		WGD/segmental	X
811	AT2G01820	2.7e-48	80.7571	plasma membrane	BLK2	x		1	receptor kinases	LRR_clade_2	LRR_9	IRAK				x	30.2.9	signalling.receptor kinases.leucine rich repeat IX	30.2.9		WGD/segmental
812	AT2G33580	1.3e-38	75.3943	plasma membrane		x		1	receptor kinases	LRR_clade_2	LRR_9A*	TKL_Unique					30.2.21	signalling.receptor kinases.lysine motif	30.2.9		dispersed		x
813	AT3G01840	2.9e-24	74.7634	plasma membrane		x		1	receptor kinases	LRR_clade_2	LRR_9A*	Other_Unique					30.2.99	signalling.receptor kinases.misc	30.2.9		dispersed		x
814	AT3G21630	6.3e-46	76.6562	plasma membrane	CERK1	x		1	receptor kinases	LRR_clade_2	LRR_9A	TKL_Unique	conditional			x	30.2.21	signalling.receptor kinases.lysine motif	30.2.9		dispersed
815	AT1G51940	1.7e-49	76.3407	plasma membrane		x		1	receptor kinases	LRR_clade_2	LRR_9A*	IRAK					30.2.21	signalling.receptor kinases.lysine motif	30.2.9		dispersed		x
816	AT2G28250	7.3e-43	83.2808	plasma membrane	NCRK	x		1	receptor kinases	LRR_clade_2	LRR_9A	TKL_Unique				x	30.2.99	signalling.receptor kinases.misc	30.2.9		dispersed
817	AT2G11520	9.8e-54	76.6562	plasma membrane	CRCK3	x	CRCK	0	receptor kinases	Mixed_clade_1	RLCK_4	TKL_Unique				x	29.4.1.54	protein.postranslational modification.kinase.receptor like cytoplasmatic kinase IV	29.4.1.54		dispersed
818	AT4G00330	2.9e-50	79.8107	cytosol	CRCK2	x	CRCK	0	receptor kinases	Mixed_clade_1	RLCK_4	IRAK	essential			x	29.4.1.54	protein.postranslational modification.kinase.receptor like cytoplasmatic kinase IV	29.4.1.54		dispersed
819	AT5G58940	5e-49	84.2271	plastid	CRCK1	x	CRCK	0	receptor kinases	Mixed_clade_1	RLCK_4	TKL_Unique					29.4.1.54	protein.postranslational modification.kinase.receptor like cytoplasmatic kinase IV	29.4.1.54		dispersed	X
820	AT5G02070	8.5e-47	79.4953	plasma membrane		x		1	receptor kinases	Mixed_clade_1	WAK	IRAK					30.2.25	signalling.receptor kinases.wall associated kinase	30.2.25		dispersed
821	AT1G69910	7.4e-42	77.2871	vacuole		x		1	receptor kinases	Mixed_clade_1	WAK*	TKL_Unique					30.2.20	signalling.receptor kinases.wheat LRK10 like	30.2.25		dispersed		x
822	AT1G66880	1.6e-50	77.918	plasma membrane		x		1	receptor kinases	Mixed_clade_1	WAK*	TKL_Unique				x	30.2.20	signalling.receptor kinases.wheat LRK10 like	30.2.25		WGD/segmental		x
823	AT5G38210	7.2e-52	77.918	plasma membrane		x		1	receptor kinases	Mixed_clade_1	WAK*	TKL_Unique					30.2.20	signalling.receptor kinases.wheat LRK10 like	30.2.25		WGD/segmental		x
824	AT1G25390	8.2e-51	82.0189	plasma membrane		x		2	receptor kinases	Mixed_clade_1	WAK*	TKL_Unique				x	30.2.20	signalling.receptor kinases.wheat LRK10 like	30.2.25		dispersed		x
825	AT1G18390	1.6e-47	78.8644	plasma membrane		x		1	receptor kinases	Mixed_clade_1	WAK*	TKL_Unique				x	30.2.20	signalling.receptor kinases.wheat LRK10 like	30.2.25		dispersed		x
826	AT5G66790	2.7e-44	78.8644	plasma membrane		x		2	receptor kinases	Mixed_clade_1	WAK	IRAK					30.2.25	signalling.receptor kinases.wall associated kinase	30.2.25		dispersed	X
827	AT2G23450	3e-45	77.918	plasma membrane		x		2	receptor kinases	Mixed_clade_1	WAK	TKL_Unique					30.2.25	signalling.receptor kinases.wall associated kinase	30.2.25		dispersed
828	AT1G21230	1.6e-47	84.2271	plasma membrane	WAK5	x	WAK	1	receptor kinases	Mixed_clade_1	WAK	IRAK					30.2.25	signalling.receptor kinases.wall associated kinase	30.2.25		tandem	X
829	AT1G21250	5.1e-46	85.489	plasma membrane	WAK1	x	WAK	1	receptor kinases	Mixed_clade_1	WAK	IRAK					30.2.25	signalling.receptor kinases.wall associated kinase	30.2.25		tandem	X
830	AT1G21270	8e-47	80.7571	plasma membrane	WAK2	x	WAK	0	receptor kinases	Mixed_clade_1	WAK	TKL_Unique	essential				30.2.25	signalling.receptor kinases.wall associated kinase	30.2.25		tandem
831	AT1G21210	9.3e-05	84.858	plasma membrane	WAK4	x	WAK	0	receptor kinases	Mixed_clade_1	WAK	TKL_Unique					30.2.25	signalling.receptor kinases.wall associated kinase	30.2.25		tandem
832	AT3G25490	4.3e-44	85.1735	plasma membrane		x		2	receptor kinases	Mixed_clade_1	WAK	IRAK					30.2.25	signalling.receptor kinases.wall associated kinase	30.2.25		dispersed
833	AT1G21240	6.2e-46	84.2271	plasma membrane	WAK3	x	WAK	1	receptor kinases	Mixed_clade_1	WAK	IRAK				x	30.2.25	signalling.receptor kinases.wall associated kinase	30.2.25		tandem	X
834	AT1G16260	3e-27	88.0126	plasma membrane		x	WAK	1	receptor kinases	Mixed_clade_1	WAK	TKL_Unique				x	30.2.25	signalling.receptor kinases.wall associated kinase	30.2.25		proximal
835	AT1G17910	2.2e-38	75.7098	plasma membrane		x	WAK	2	receptor kinases	Mixed_clade_1	WAK	TKL_Unique					30.2.25	signalling.receptor kinases.wall associated kinase	30.2.25		dispersed
836	AT1G19390	8.3e-40	79.8107	plasma membrane		x	WAK	1	receptor kinases	Mixed_clade_1	WAK	TKL_Unique					30.2.25	signalling.receptor kinases.wall associated kinase	30.2.25		dispersed
837	AT4G31100	1.3e-41	79.4953	plasma membrane		x	WAK	1	receptor kinases	Mixed_clade_1	WAK	TKL_Unique				x	30.2.25	signalling.receptor kinases.wall associated kinase	30.2.25		dispersed
838	AT4G31110	1.7e-38	84.858	plasma membrane		x	WAK	2	receptor kinases	Mixed_clade_1	WAK	TKL_Unique				x	30.2.25	signalling.receptor kinases.wall associated kinase	30.2.25		dispersed
839	AT1G79680	2.3e-39	90.5363	plasma membrane	WAK10	x	WAK	1	receptor kinases	Mixed_clade_1	WAK	TKL_Unique					30.2.25	signalling.receptor kinases.wall associated kinase	30.2.25		WGD/segmental
840	AT1G69730	3.7e-36	78.5489	plasma membrane		x	WAK	1	receptor kinases	Mixed_clade_1	WAK	TKL_Unique					30.2.25	signalling.receptor kinases.wall associated kinase	30.2.25		dispersed
841	AT1G79670	3.6e-42	76.6562	plasma membrane	WAKL22	x	WAK	2	receptor kinases	Mixed_clade_1	WAK	TKL_Unique				x	30.2.25	signalling.receptor kinases.wall associated kinase	30.2.25		dispersed
842	AT1G16160	5.2e-39	77.2871	nucleus	WAKL5	x	WAK	1	receptor kinases	Mixed_clade_1	WAK	TKL_Unique					30.2.25	signalling.receptor kinases.wall associated kinase	30.2.25		proximal
843	AT1G16120	4.3e-39	81.0726	plasma membrane	WAKL1	x	WAK	1	receptor kinases	Mixed_clade_1	WAK	TKL_Unique				x	30.2.25	signalling.receptor kinases.wall associated kinase	30.2.25		tandem
844	AT1G16150	2.2e-43	78.5489	plasma membrane	WAKL4	x	WAK	1	receptor kinases	Mixed_clade_1	WAK	TKL_Unique	morphological				30.2.25	signalling.receptor kinases.wall associated kinase	30.2.25		proximal
845	AT1G16130	2.3e-42	78.8644	plasma membrane	WAKL2	x	WAK	1	receptor kinases	Mixed_clade_1	WAK	TKL_Unique					30.2.25	signalling.receptor kinases.wall associated kinase	30.2.25		WGD/segmental
846	AT1G65250	1e-14	72.2397	cytosol		x		0	receptor kinases	Mixed_clade_1	RLCK_3	Other_Unique				x	29.4.1.53	protein.postranslational modification.kinase.receptor like cytoplasmatic kinase III	29.4.1.53		proximal
847	AT3G57710	1.7e-20	71.6088	cytosol		x		0	receptor kinases	Mixed_clade_1	RLCK_3	IRAK					29.4.1.53	protein.postranslational modification.kinase.receptor like cytoplasmatic kinase III	29.4.1.53		tandem
848	AT3G57720	1.9e-23	71.9243	cytosol		x		0	receptor kinases	Mixed_clade_1	RLCK_3	IRAK					29.4.1.53	protein.postranslational modification.kinase.receptor like cytoplasmatic kinase III	29.4.1.53		tandem
849	AT2G40270	1.6e-25	73.817	plasma membrane		x		1	receptor kinases	Mixed_clade_1	RLCK_1	Other_Unique				x	29.4.1.51	protein.postranslational modification.kinase.receptor like cytoplasmatic kinase I	29.4.1.51		WGD/segmental
850	AT3G56050	4.5e-26	75.0789	plasma membrane		x		1	receptor kinases	Mixed_clade_1	RLCK_1	Other_Unique					29.4.1.51	protein.postranslational modification.kinase.receptor like cytoplasmatic kinase I	29.4.1.51		WGD/segmental
851	AT5G58540	3.8e-25	72.2397	plasma membrane		x		1	receptor kinases	Mixed_clade_1	RLCK_1	Other_Unique				x	29.4.1.51	protein.postranslational modification.kinase.receptor like cytoplasmatic kinase I	29.4.1.51		dispersed
852	AT4G18640	3.7e-21	73.1861	plasma membrane	MRH1	x		2	receptor kinases	Mixed_clade_1	RLCK_1**	Other_Unique	cellular and biochemical				30.2.6	signalling.receptor kinases.leucine rich repeat VI	29.4.1.51		WGD/segmental			x
853	AT5G45840	7.9e-21	74.7634	plasma membrane		x		1	receptor kinases	Mixed_clade_1	RLCK_1**	Other_Unique					30.2.6	signalling.receptor kinases.leucine rich repeat VI	29.4.1.51		WGD/segmental			x
854	AT3G21450	9.8e-29	70.6625	nucleus		x		0	receptor kinases	Mixed_clade_1	RLCK_1**	Other_Unique					29.4.1.59	protein.postranslational modification.kinase.receptor like cytoplasmatic kinase IX	29.4.1.51		dispersed			x
855	AT3G26700	6.9e-41	77.2871	plasma membrane		x		1	receptor kinases	Mixed_clade_1	RLCK_1**	IRAK				x	29.4.1.59	protein.postranslational modification.kinase.receptor like cytoplasmatic kinase IX	29.4.1.51		dispersed			x
856	AT5G37450	1.4e-46	89.5899	plasma membrane		x		1	receptor kinases	Mixed_clade_1	LRR_8A	IRAK				x	30.2.8.1	signalling.receptor kinases.leucine rich repeat VIII.VIII-1	30.2.8.1		dispersed
857	AT1G06840	4.1e-49	87.6972	plasma membrane		x		2	receptor kinases	Mixed_clade_1	LRR_8A	IRAK				x	30.2.8.1	signalling.receptor kinases.leucine rich repeat VIII.VIII-1	30.2.8.1		dispersed
858	AT3G53590	9.4e-45	86.1199	plasma membrane		x		0	receptor kinases	Mixed_clade_1	LRR_8A	IRAK				x	30.2.8.1	signalling.receptor kinases.leucine rich repeat VIII.VIII-1	30.2.8.1		dispersed
859	AT5G01950	1.3e-44	83.2808	plasma membrane		x		1	receptor kinases	Mixed_clade_1	LRR_8A	IRAK				x	30.2.8.1	signalling.receptor kinases.leucine rich repeat VIII.VIII-1	30.2.8.1		dispersed
860	AT5G49760	4.7e-46	79.4953	plasma membrane		x		2	receptor kinases	Mixed_clade_1	LRR_8A	IRAK				x	30.2.8.1	signalling.receptor kinases.leucine rich repeat VIII.VIII-1	30.2.8.1		tandem	X
861	AT5G49770	3.2e-48	80.4416	plasma membrane		x		2	receptor kinases	Mixed_clade_1	LRR_8A	IRAK				x	30.2.8.1	signalling.receptor kinases.leucine rich repeat VIII.VIII-1	30.2.8.1		tandem
862	AT5G49780	9.8e-46	81.388	plasma membrane		x		1	receptor kinases	Mixed_clade_1	LRR_8A	IRAK					30.2.8.1	signalling.receptor kinases.leucine rich repeat VIII.VIII-1	30.2.8.1		tandem
863	AT1G79620	1.9e-51	84.858	plasma membrane		x		2	receptor kinases	Mixed_clade_1	LRR_8A	IRAK					30.2.8.1	signalling.receptor kinases.leucine rich repeat VIII.VIII-1	30.2.8.1		dispersed
864	AT5G23170	5.2e-40	74.4479	cytosol		x		0	receptor kinases	Mixed_clade_1	CRR	TKL_Unique					30.2.26	signalling.receptor kinases.crinkly like	30.2.26		dispersed
865	AT1G28390	7.1e-37	82.0189	cytosol		x		0	receptor kinases	Mixed_clade_1	CRR	IRAK					30.2.26	signalling.receptor kinases.crinkly like	30.2.26		dispersed	X
866	AT3G51990	5.2e-40	76.6562	plastid		x		0	receptor kinases	Mixed_clade_1	CRR	IRAK					30.2.26	signalling.receptor kinases.crinkly like	30.2.26		dispersed
867	AT3G09780	3.3e-39	70.0315	plasma membrane	CCR1	x	CRR	0	receptor kinases	Mixed_clade_1	CRR	TKL_Unique					30.2.26	signalling.receptor kinases.crinkly like	30.2.26		dispersed
868	AT2G39180	1.3e-40	73.817	plasma membrane	CCR2	x	CRR	2	receptor kinases	Mixed_clade_1	CRR	TKL_Unique					30.2.26	signalling.receptor kinases.crinkly like	30.2.26		dispersed
869	AT3G59420	1.4e-44	78.2334	plasma membrane	ACR4	x	CRR	2	receptor kinases	Mixed_clade_1	CRR	IRAK	morphological				30.2.26	signalling.receptor kinases.crinkly like	30.2.26		dispersed	X
870	AT3G55950	3.2e-43	76.9716	plasma membrane	CRR3	x	CRR	2	receptor kinases	Mixed_clade_1	CRR	IRAK					30.2.26	signalling.receptor kinases.crinkly like	30.2.26		dispersed
871	AT5G47850	4.4e-45	72.8707	plasma membrane	CCR4	x	CRR	2	receptor kinases	Mixed_clade_1	CRR	IRAK					30.2.26	signalling.receptor kinases.crinkly like	30.2.26		dispersed
872	AT4G29180	2.6e-46	84.2271	plasma membrane	RHS16	x		2	receptor kinases	LRR_clade_1	LRR_1	TKL_Unique				x	30.2.1	signalling.receptor kinases.leucine rich repeat I	30.2.1		dispersed
873	AT4G29450	8e-47	76.0252	plasma membrane		x		1	receptor kinases	LRR_clade_1	LRR_1	TKL_Unique				x	30.2.1	signalling.receptor kinases.leucine rich repeat I	30.2.1		dispersed
874	AT1G51620	1.3e-37	75.0789	cytosol		x		0	receptor kinases	LRR_clade_1	LRR_1	IRAK					30.2.1	signalling.receptor kinases.leucine rich repeat I	30.2.1		proximal
875	AT1G51910	1.2e-44	76.3407	plasma membrane		x		1	receptor kinases	LRR_clade_1	LRR_1	IRAK					30.2.1	signalling.receptor kinases.leucine rich repeat I	30.2.1		proximal
876	AT1G51890	2.6e-48	80.1262	plasma membrane		x		1	receptor kinases	LRR_clade_1	LRR_1*	IRAK				x	30.2.99	signalling.receptor kinases.misc	30.2.1		proximal		x
877	AT1G51860	3e-47	78.8644	plasma membrane		x		1	receptor kinases	LRR_clade_1	LRR_1*	IRAK				x	30.2.99	signalling.receptor kinases.misc	30.2.1		proximal		x
878	AT1G51870	1.1e-46	77.918	plasma membrane		x		1	receptor kinases	LRR_clade_1	LRR_1	IRAK				x	30.2.1	signalling.receptor kinases.leucine rich repeat I	30.2.1		proximal
879	AT1G51880	3.8e-49	82.3344	plasma membrane	RHS6	x		1	receptor kinases	LRR_clade_1	LRR_1*	IRAK				x	30.2.99	signalling.receptor kinases.misc	30.2.1		proximal		x
880	AT1G51810	2.6e-46	76.3407	plasma membrane		x		1	receptor kinases	LRR_clade_1	LRR_1*	IRAK					30.2.99	signalling.receptor kinases.misc	30.2.1		proximal		x
881	AT1G07560	1.1e-44	78.8644	plasma membrane		x		1	receptor kinases	LRR_clade_1	LRR_1	IRAK					30.2.1	signalling.receptor kinases.leucine rich repeat I	30.2.1		dispersed
882	AT5G59650	2e-44	85.8044	plasma membrane		x		1	receptor kinases	LRR_clade_1	LRR_1	IRAK					30.2.1	signalling.receptor kinases.leucine rich repeat I	30.2.1		dispersed
883	AT5G59680	3.9e-44	76.9716	plasma membrane		x		1	receptor kinases	LRR_clade_1	LRR_1	IRAK					30.2.1	signalling.receptor kinases.leucine rich repeat I	30.2.1		proximal
884	AT5G59670	3.2e-49	77.2871	plasma membrane	MTH12.12	x		1	receptor kinases	LRR_clade_1	LRR_1	IRAK				x	30.2.1	signalling.receptor kinases.leucine rich repeat I	30.2.1		proximal	X
885	AT5G59660	6.6e-33	74.1325	plasma membrane		x		1	receptor kinases	LRR_clade_1	LRR_1	IRAK				x	30.2.1	signalling.receptor kinases.leucine rich repeat I	30.2.1		WGD/segmental
886	AT3G46330	1.1e-47	83.5962	plasma membrane	MEE39	x		2	receptor kinases	LRR_clade_1	LRR_1*	IRAK				x	30.2.99	signalling.receptor kinases.misc	30.2.1		WGD/segmental		x
887	AT3G46350	2.4e-47	83.9117	plasma membrane		x		2	receptor kinases	LRR_clade_1	LRR_1	IRAK					30.2.1	signalling.receptor kinases.leucine rich repeat I	30.2.1		proximal
888	AT3G46340	1.5e-46	82.0189	plasma membrane		x		2	receptor kinases	LRR_clade_1	LRR_1*	IRAK				x	30.2.99	signalling.receptor kinases.misc	30.2.1		proximal		x
889	AT3G46420	1.6e-46	82.6498	plasma membrane		x		0	receptor kinases	LRR_clade_1	LRR_1	IRAK					30.2.1	signalling.receptor kinases.leucine rich repeat I	30.2.1		tandem
890	AT3G46410	3.1e-37	77.6025	cytosol		x		0	receptor kinases	LRR_clade_1	LRR_1	IRAK					30.2.1	signalling.receptor kinases.leucine rich repeat I	30.2.1		tandem
891	AT3G46400	3.5e-48	81.0726	plasma membrane		x		2	receptor kinases	LRR_clade_1	LRR_1*	IRAK				x	30.2.99	signalling.receptor kinases.misc	30.2.1		WGD/segmental		x
892	AT3G46370	5e-47	87.6972	plasma membrane		x		1	receptor kinases	LRR_clade_1	LRR_1*	IRAK				x	30.2.99	signalling.receptor kinases.misc	30.2.1		dispersed		x
893	AT4G20450	1.1e-48	81.0726	plasma membrane		x		2	receptor kinases	LRR_clade_1	LRR_1*	IRAK				x	30.2.99	signalling.receptor kinases.misc	30.2.1		dispersed		x
894	AT2G28990	1.3e-45	76.9716	plasma membrane		x		1	receptor kinases	LRR_clade_1	LRR_1*	IRAK					30.2.99	signalling.receptor kinases.misc	30.2.1		dispersed		x
895	AT2G28970	1.2e-48	79.4953	plasma membrane		x		1	receptor kinases	LRR_clade_1	LRR_1*	IRAK					30.2.99	signalling.receptor kinases.misc	30.2.1		WGD/segmental		x
896	AT5G16900	2.6e-49	78.8644	plasma membrane		x		1	receptor kinases	LRR_clade_1	LRR_1*	IRAK					30.2.99	signalling.receptor kinases.misc	30.2.1		dispersed		x
897	AT2G28960	1.9e-47	82.3344	plasma membrane		x		2	receptor kinases	LRR_clade_1	LRR_1*	IRAK					30.2.99	signalling.receptor kinases.misc	30.2.1		WGD/segmental		x
898	AT1G07550	3.8e-44	75.3943	plasma membrane		x		1	receptor kinases	LRR_clade_1	LRR_1	IRAK					30.2.1	signalling.receptor kinases.leucine rich repeat I	30.2.1		WGD/segmental
899	AT2G14440	7.4e-46	79.8107	plasma membrane		x		1	receptor kinases	LRR_clade_1	LRR_1*	IRAK				x	30.2.99	signalling.receptor kinases.misc	30.2.1		dispersed		x
900	AT2G14510	3.5e-44	74.4479	plasma membrane		x		1	receptor kinases	LRR_clade_1	LRR_1	IRAK					30.2.1	signalling.receptor kinases.leucine rich repeat I	30.2.1		dispersed
901	AT2G29000	9.5e-47	84.5426	plasma membrane		x		2	receptor kinases	LRR_clade_1	LRR_1*	IRAK				x	29.4	protein.postranslational modification	30.2.1		dispersed		x
902	AT1G49100	2.2e-52	82.3344	plasma membrane		x		2	receptor kinases	LRR_clade_1	LRR_1*	IRAK					30.2.99	signalling.receptor kinases.misc	30.2.1		dispersed		x
903	AT3G21340	1.6e-48	78.2334	plasma membrane		x		2	receptor kinases	LRR_clade_1	LRR_1	IRAK				x	30.2.1	signalling.receptor kinases.leucine rich repeat I	30.2.1		WGD/segmental	X
904	AT2G04300	2.3e-47	83.5962	plasma membrane		x		2	receptor kinases	LRR_clade_1	LRR_1*	IRAK				x	30.2.99	signalling.receptor kinases.misc	30.2.1		dispersed		x
905	AT1G51820	5e-47	77.2871	plasma membrane		x		1	receptor kinases	LRR_clade_1	LRR_1*	IRAK					30.2.99	signalling.receptor kinases.misc	30.2.1		proximal		x
906	AT1G51850	5e-48	76.3407	plasma membrane		x		1	receptor kinases	LRR_clade_1	LRR_1*	IRAK				x	30.2.99	signalling.receptor kinases.misc	30.2.1		tandem		x
907	AT1G51830	9.7e-47	76.6562	plasma membrane		x		1	receptor kinases	LRR_clade_1	LRR_1*	IRAK					30.2.99	signalling.receptor kinases.misc	30.2.1		proximal		x
908	AT1G51805	2.4e-47	76.6562	plasma membrane		x		1	receptor kinases	LRR_clade_1	LRR_1*	IRAK				x	30.2.99	signalling.receptor kinases.misc	30.2.1		proximal		x
909	AT1G51800	4.3e-46	81.388	plasma membrane	IOS1	x		1	receptor kinases	LRR_clade_1	LRR_1*	IRAK				x	30.2.99	signalling.receptor kinases.misc	30.2.1		proximal		x
910	AT1G05700	3.8e-47	77.918	plasma membrane		x		2	receptor kinases	LRR_clade_1	LRR_1*	TKL_Unique				x	30.2.99	signalling.receptor kinases.misc	30.2.1		dispersed		x
911	AT2G19190	1.1e-47	76.6562	plasma membrane	FRK1	x		2	receptor kinases	LRR_clade_1	LRR_1	IRAK				x	30.2.1	signalling.receptor kinases.leucine rich repeat I	30.2.1		dispersed
912	AT4G29990	2.1e-51	76.9716	plasma membrane		x		1	receptor kinases	LRR_clade_1	LRR_1	IRAK				x	30.2.1	signalling.receptor kinases.leucine rich repeat I	30.2.1		dispersed
913	AT2G19230	1.9e-51	74.1325	plasma membrane		x		2	receptor kinases	LRR_clade_1	LRR_1*	TKL_Unique			MGNFNFLPLV	x	30.2.99	signalling.receptor kinases.misc	30.2.1		WGD/segmental		x
914	AT2G19210	1.1e-48	76.6562	plasma membrane		x		2	receptor kinases	LRR_clade_1	LRR_1*	IRAK					30.2.99	signalling.receptor kinases.misc	30.2.1		dispersed		x
915	AT1G51790	5e-40	76.0252	plasma membrane		x		1	receptor kinases	LRR_clade_1	LRR_1*	IRAK				x	30.2.99	signalling.receptor kinases.misc	30.2.1		proximal		x
916	AT4G10390	8e-31	74.7634	cytosol		x		0	receptor kinases	LRR_clade_1	LRR_1*	IRAK				x	30.2.99	signalling.receptor kinases.misc	30.2.1		WGD/segmental		x
917	AT1G33260	2.3e-31	76.0252	cytosol		x		0	receptor kinases	LRR_clade_1	LRR_1*	IRAK				x	30.2.99	signalling.receptor kinases.misc	30.2.1		WGD/segmental		x
918	AT5G48740	3.3e-47	75.3943	plasma membrane		x		2	receptor kinases	LRR_clade_1	LRR_1	TKL_Unique					30.2.1	signalling.receptor kinases.leucine rich repeat I	30.2.1		dispersed
919	AT2G37050	1.2e-46	76.3407	plasma membrane		x		1	receptor kinases	LRR_clade_1	LRR_1	IRAK				x	30.2.1	signalling.receptor kinases.leucine rich repeat I	30.2.1		dispersed
920	AT1G67720	2.7e-51	75.7098	plasma membrane		x		1	receptor kinases	LRR_clade_1	LRR_1*	IRAK					30.2.99	signalling.receptor kinases.misc	30.2.1		dispersed		x
921	AT5G54590	4.8e-53	82.3344	plasma membrane	CRLK1	x		1	receptor kinases	LRR_clade_1	LRR_1	TKL_Unique	conditional				30.2.1	signalling.receptor kinases.leucine rich repeat I	30.2.1		dispersed	X
922	AT5G15730	1.4e-47	80.7571	plasma membrane	CRLK2	x		1	receptor kinases	LRR_clade_1	LRR_1	TKL_Unique				x	30.2.1	signalling.receptor kinases.leucine rich repeat I	30.2.1		dispersed
923	AT5G63410	1.7e-22	79.1798	plasma membrane		x		1	receptor kinases	LRR_clade_1	LRR_6A**	Other_Unique				x	30.2.6	signalling.receptor kinases.leucine rich repeat VI	30.2.6		dispersed			x
924	AT5G14210	1.6e-23	78.5489	plasma membrane		x		1	receptor kinases	LRR_clade_1	LRR_6A**	Other_Unique				x	30.2.6	signalling.receptor kinases.leucine rich repeat VI	30.2.6		dispersed			x
925	AT3G03770	3e-20	82.6498	plasma membrane		x		1	receptor kinases	LRR_clade_1	LRR_6A**	Other_Unique					30.2.6	signalling.receptor kinases.leucine rich repeat VI	30.2.6		dispersed			x
926	AT2G02780	3.4e-18	73.1861	plasma membrane		x		2	receptor kinases	LRR_clade_1	LRR_6A**	Other_Unique					30.2.6	signalling.receptor kinases.leucine rich repeat VI	30.2.6		WGD/segmental			x
927	AT1G14390	5.6e-20	75.0789	plasma membrane		x		1	receptor kinases	LRR_clade_1	LRR_6A**	IRAK				x	30.2.6	signalling.receptor kinases.leucine rich repeat VI	30.2.6		WGD/segmental			x
928	AT5G39000	2.1e-48	82.6498	plasma membrane		x		1	receptor kinases	LRR_clade_1	LRR_6B**	IRAK				x	30.2.16	signalling.receptor kinases.Catharanthus roseus-like RLK1	30.2.16		tandem			x
929	AT5G38990	3.6e-48	82.6498	plasma membrane		x		1	receptor kinases	LRR_clade_1	LRR_6B**	IRAK				x	30.2.16	signalling.receptor kinases.Catharanthus roseus-like RLK1	30.2.16		tandem			x
930	AT3G51550	6.3e-49	81.0726	plasma membrane	FER	x		2	receptor kinases	LRR_clade_1	LRR_6B**	IRAK	essential			x	30.2.16	signalling.receptor kinases.Catharanthus roseus-like RLK1	30.2.16		dispersed	X		x
931	AT5G28680	3.6e-50	82.6498	plasma membrane	ANX2	x		1	receptor kinases	LRR_clade_1	LRR_6B**	IRAK					30.2.16	signalling.receptor kinases.Catharanthus roseus-like RLK1	30.2.16		WGD/segmental			x
932	AT3G04690	2.9e-51	82.6498	plasma membrane	ANX1	x		1	receptor kinases	LRR_clade_1	LRR_6B**	IRAK				x	30.2.16	signalling.receptor kinases.Catharanthus roseus-like RLK1	30.2.16		WGD/segmental			x
933	AT5G61350	5.2e-46	84.2271	plasma membrane		x		1	receptor kinases	LRR_clade_1	LRR_6B**	IRAK				x	30.2.16	signalling.receptor kinases.Catharanthus roseus-like RLK1	30.2.16		dispersed			x
934	AT4G39110	9.1e-47	87.3817	plasma membrane		x		2	receptor kinases	LRR_clade_1	LRR_6B**	IRAK				x	30.2.16	signalling.receptor kinases.Catharanthus roseus-like RLK1	30.2.16		dispersed			x
935	AT2G21480	1.2e-46	88.6435	plasma membrane		x		2	receptor kinases	LRR_clade_1	LRR_6B**	IRAK				x	30.2.16	signalling.receptor kinases.Catharanthus roseus-like RLK1	30.2.16		dispersed			x
936	AT2G39360	6.8e-49	81.7035	plasma membrane		x		1	receptor kinases	LRR_clade_1	LRR_6B**	IRAK				x	30.2.16	signalling.receptor kinases.Catharanthus roseus-like RLK1	30.2.16		dispersed			x
937	AT3G46290	1.2e-49	78.2334	plasma membrane	HERK1	x		1	receptor kinases	LRR_clade_1	LRR_6B**	IRAK				x	30.2.16	signalling.receptor kinases.Catharanthus roseus-like RLK1	30.2.16		dispersed	X		x
938	AT5G59700	1.6e-50	81.0726	plasma membrane		x		2	receptor kinases	LRR_clade_1	LRR_6B**	IRAK				x	30.2.16	signalling.receptor kinases.Catharanthus roseus-like RLK1	30.2.16		dispersed			x
939	AT5G54380	1.8e-49	88.6435	plasma membrane	THE1	x		1	receptor kinases	LRR_clade_1	LRR_6B**	IRAK	morphological			x	30.2.16	signalling.receptor kinases.Catharanthus roseus-like RLK1	30.2.16		dispersed	X		x
940	AT5G24010	1.4e-48	78.5489	plasma membrane		x		1	receptor kinases	LRR_clade_1	LRR_6B**	IRAK				x	30.2.16	signalling.receptor kinases.Catharanthus roseus-like RLK1	30.2.16		dispersed			x
941	AT1G30570	2.9e-47	81.388	plasma membrane	HERK2	x		2	receptor kinases	LRR_clade_1	LRR_6B**	IRAK				x	30.2.16	signalling.receptor kinases.Catharanthus roseus-like RLK1	30.2.16		dispersed			x
942	AT2G23200	1.7e-46	86.7508	plasma membrane		x		2	receptor kinases	LRR_clade_1	LRR_6B**	IRAK				x	30.2.16	signalling.receptor kinases.Catharanthus roseus-like RLK1	30.2.16		dispersed			x
	AT4G24810	0.00025	45.7413	cytosol				0		#N/A		ABC1					35.1.1	not assigned.no ontology.ABC1 family protein			WGD/segmental
	AT5G50330	0.00013	43.8486	cytosol				0		#N/A		ABC1					35.1.1	not assigned.no ontology.ABC1 family protein			WGD/segmental
	AT1G11390		#N/A	mitochondrion				1		#N/A		ABC1					35.1.1	not assigned.no ontology.ABC1 family protein			WGD/segmental
	AT1G61640		#N/A	mitochondrion				2		#N/A		ABC1					35.1.1	not assigned.no ontology.ABC1 family protein			WGD/segmental
	AT1G65950	3.6e-08	42.9022	mitochondrion				1		#N/A		ABC1				x	34.16	transport.ABC transporters and multidrug resistance systems			dispersed
	AT2G40090		#N/A	mitochondrion				1		#N/A		ABC1					35.1.1	not assigned.no ontology.ABC1 family protein			dispersed
	AT4G01660		#N/A	mitochondrion				0		#N/A		ABC1				x	9.99	mitochondrial electron transport / ATP synthesis.unspecified			dispersed
	AT5G24970		#N/A	mitochondrion				2		#N/A		ABC1					35.1.1	not assigned.no ontology.ABC1 family protein			dispersed
	AT1G71810		#N/A	plastid				0		#N/A		ABC1					35.1.1	not assigned.no ontology.ABC1 family protein			dispersed
	AT1G79600	3.9e-05	45.4259	plastid				0		#N/A		ABC1					34.16	transport.ABC transporters and multidrug resistance systems			dispersed
	AT2G39190		#N/A	plastid	ATH8			0		#N/A		ABC1				x	35.1.1	not assigned.no ontology.ABC1 family protein			dispersed
	AT3G07700		#N/A	plastid				2		#N/A		ABC1				x	35.1.1	not assigned.no ontology.ABC1 family protein			dispersed
	AT3G24190	0.00038	41.3249	plastid				0		#N/A		ABC1					35.1.1	not assigned.no ontology.ABC1 family protein			dispersed
	AT4G31390	0.00031	45.4259	plastid				0		#N/A		ABC1				x	34.16	transport.ABC transporters and multidrug resistance systems			dispersed
	AT5G05200		#N/A	plastid				0		#N/A		ABC1				x	35.2	not assigned.unknown			dispersed
	AT5G64940		#N/A	plastid	ATH13			1		#N/A		ABC1				x	20.2	stress.abiotic			dispersed
	AT5G24810		#N/A	plasma membrane,golgi				0		#N/A		ABC1					35.1.1	not assigned.no ontology.ABC1 family protein			dispersed
	AT2G26700	1.1e-29	34.3849	cytosol	PID2			0		#N/A		AGC_Unique				x	29.4	protein.postranslational modification			dispersed	X
	AT2G20635	3.2e-05	69.4006	cytosol				0		#N/A		BUB					35.2	not assigned.unknown			dispersed
	AT5G26110	8.1e-09	41.9558	nucleus				0		#N/A		Bud32				x	29.5	protein.degradation			dispersed
	AT5G57565	3.6e-18	33.4385	cytosol				0		#N/A		CAMKL					29.4.1	protein.postranslational modification.kinase			proximal
	AT4G08800	3.5e-14	62.4606	cytosol				0		#N/A		CK1					29.4	protein.postranslational modification			dispersed
	AT4G03175	0.00067	28.0757	extracellular,plasma membrane				0		#N/A		DYRK					29.4	protein.postranslational modification			dispersed
	AT1G09450	0.0014	44.164	nucleus				0		#N/A		Haspin				x	35.1	not assigned.no ontology			singleton
	AT1G49270	1.7e-46	62.4606	cytosol				1		#N/A		IRAK					30.2.22	signalling.receptor kinases.proline extensin like			WGD/segmental
	AT1G74490	1.6e-43	64.6688	cytosol				0		#N/A		IRAK					29.4.1.57	protein.postranslational modification.kinase.receptor like cytoplasmatic kinase VII			dispersed
	AT2G47060	1.6e-43	62.4606	cytosol				0		#N/A		IRAK					29.4.1.58	protein.postranslational modification.kinase.receptor like cytoplasmatic kinase VIII			WGD/segmental	X
	AT3G57740	6.1e-22	50.4732	cytosol				0		#N/A		IRAK					29.4	protein.postranslational modification			tandem
	AT3G57750	2.7e-23	61.1987	cytosol				1		#N/A		IRAK					29.4	protein.postranslational modification			tandem
	AT5G22050	7.4e-15	55.205	cytosol				0		#N/A		IRAK					29.4	protein.postranslational modification			dispersed
	AT5G65500	5.9e-25	42.5868	cytosol				0		#N/A		IRAK					29.4.1.59	protein.postranslational modification.kinase.receptor like cytoplasmatic kinase IX			dispersed
	AT3G57730	1.1e-18	67.1924	cytosol,mitochondrion				1		#N/A		IRAK					29.4	protein.postranslational modification			tandem
	AT1G70460	3.2e-47	63.0915	cytosol,plastid				1		#N/A		IRAK	cellular and biochemical				30.2.22	signalling.receptor kinases.proline extensin like			tandem
	AT3G59700	1e-46	63.7224	extracellular,plasma membrane				3		#N/A		IRAK					30.2.19	signalling.receptor kinases.legume-lectin			WGD/segmental	X
	AT3G08760	2.1e-27	68.7697	nucleus				0		#N/A		IRAK				x	29.4	protein.postranslational modification			dispersed
	AT3G45920	1.2e-20	48.265	nucleus				0		#N/A		IRAK				x	30.2.99	signalling.receptor kinases.misc			dispersed
	AT5G11410	2.3e-33	65.6151	plastid				0		#N/A		IRAK					29.4.1.52	protein.postranslational modification.kinase.receptor like cytoplasmatic kinase II			tandem
	AT1G09970	8.7e-39	64.3533	plasma membrane				1		#N/A		IRAK	morphological				30.2.11	signalling.receptor kinases.leucine rich repeat XI			dispersed
	AT1G11050	3.3e-39	62.776	plasma membrane				1		#N/A		IRAK					30.2.23	signalling.receptor kinases.RKF3 like			dispersed
	AT1G11280	7.3e-48	60.5678	plasma membrane				1		#N/A		IRAK					30.2.24	signalling.receptor kinases.S-locus glycoprotein like			WGD/segmental
	AT1G19090	1.7e-40	66.877	plasma membrane	RFK2			1		#N/A	RLK22 DUF26	IRAK					30.2.17	signalling.receptor kinases.DUF 26			dispersed
	AT1G56140	2e-47	65.6151	plasma membrane				2		#N/A		IRAK				x	30.2.8.2	signalling.receptor kinases.leucine rich repeat VIII.VIII-2			tandem
	AT1G61380	6e-45	60.2524	plasma membrane	SD1-29			2		#N/A		IRAK					30.2.24	signalling.receptor kinases.S-locus glycoprotein like			tandem
	AT1G61610	1.9e-48	62.1451	plasma membrane				1		#N/A		IRAK				x	29.4	protein.postranslational modification			WGD/segmental
	AT1G63430	8.4e-19	67.5079	plasma membrane				1		#N/A		IRAK				x	30.2.6	signalling.receptor kinases.leucine rich repeat VI			WGD/segmental
	AT1G65790	7.1e-51	60.8833	plasma membrane	ARK1			2		#N/A		IRAK					30.2.24	signalling.receptor kinases.S-locus glycoprotein like			tandem	X
	AT1G65800	5.3e-51	61.1987	plasma membrane	ARK2			2		#N/A		IRAK				x	30.2.24	signalling.receptor kinases.S-locus glycoprotein like			tandem	X
	AT1G67520	4.6e-32	49.2114	plasma membrane				0		#N/A		IRAK				x	29.4	protein.postranslational modification			dispersed
	AT1G68400	5.1e-38	59.9369	plasma membrane				1		#N/A		IRAK				x	30.2.3	signalling.receptor kinases.leucine rich repeat III			dispersed
	AT1G70530	2e-46	60.2524	plasma membrane				1		#N/A		IRAK				x	30.2.17	signalling.receptor kinases.DUF 26			tandem
	AT2G43700	1.7e-48	62.776	plasma membrane				1		#N/A		IRAK					29.4	protein.postranslational modification			dispersed
	AT3G59740	1.7e-44	63.7224	plasma membrane				1		#N/A		IRAK					30.2.19	signalling.receptor kinases.legume-lectin			tandem
	AT4G21380	2.3e-48	63.4069	plasma membrane	ARK3			2		#N/A		IRAK				x	30.2.24	signalling.receptor kinases.S-locus glycoprotein like			WGD/segmental
	AT4G21410	5.2e-47	66.2461	plasma membrane				1		#N/A		IRAK					30.2.17	signalling.receptor kinases.DUF 26			tandem
	AT4G26540	3.3e-35	68.4543	plasma membrane				1		#N/A		IRAK				x	30.2.11	signalling.receptor kinases.leucine rich repeat XI			WGD/segmental
	AT5G41180	4.6e-21	66.877	plasma membrane				0		#N/A		IRAK					30.2.6	signalling.receptor kinases.leucine rich repeat VI			WGD/segmental
	AT4G01595	8.2e-10	22.082	cytosol				0		#N/A		MAPK					30.6	signalling.MAP kinases			dispersed
	AT2G25790	2e-13	66.5615	plasma membrane				1		#N/A		Other_Unique					30.2.4	signalling.receptor kinases.leucine rich repeat IV			dispersed
	AT2G27060	2.4e-28	58.9905	plasma membrane				1		#N/A		Other_Unique				x	30.2.3	signalling.receptor kinases.leucine rich repeat III			dispersed
	AT2G41890	8.9e-17	38.4858	plasma membrane				2		#N/A		Other_Unique					26.16	misc.myrosinases-lectin-jacalin			dispersed
	AT2G46850	4e-15	45.4259	plasma membrane				2		#N/A		Other_Unique					30.2.99	signalling.receptor kinases.misc			dispersed
	AT3G45390	3.9e-16	52.9968	plasma membrane				3		#N/A		Other_Unique					29.4	protein.postranslational modification			WGD/segmental
	AT4G20790	2.5e-13	39.1167	plasma membrane				2		#N/A		Other_Unique					30.2.6	signalling.receptor kinases.leucine rich repeat VI			dispersed
	AT4G20940	7.6e-16	23.6593	plasma membrane				1		#N/A		Other_Unique				x	30.2.3	signalling.receptor kinases.leucine rich repeat III			dispersed
	AT5G07150	6.2e-20	41.6404	plasma membrane				2		#N/A		Other_Unique				x	30.2.6	signalling.receptor kinases.leucine rich repeat VI			dispersed
	AT5G51350	2.2e-14	66.2461	plasma membrane				1		#N/A		Other_Unique				x	30.2.14	signalling.receptor kinases.leucine rich repeat XIV			dispersed
	AT1G21245	7.7e-10	33.4385	cytosol				0		#N/A		Other_Unique					30.2.25	signalling.receptor kinases.wall associated kinase			tandem
	AT2G16620	7.3e-06	27.1293	cytosol				0		#N/A		Other_Unique					29.4	protein.postranslational modification			dispersed
	AT3G52530	9.5e-22	52.6814	cytosol				0		#N/A		Other_Unique					29.4	protein.postranslational modification			dispersed
	AT3G57700	1e-23	54.8896	cytosol				0		#N/A		Other_Unique					29.4	protein.postranslational modification			tandem
	AT3G57760	2.6e-12	53.3123	cytosol				0		#N/A		Other_Unique					29.4	protein.postranslational modification			tandem
	AT3G57770	3.8e-18	43.5331	cytosol				0		#N/A		Other_Unique					29.4.1.53	protein.postranslational modification.kinase.receptor like cytoplasmatic kinase III			proximal
	AT4G21366	4.6e-10	22.7129	cytosol				0		#N/A		Other_Unique					30.2.99	signalling.receptor kinases.misc			tandem
	AT5G11400	1.9e-20	54.5741	cytosol				0		#N/A		Other_Unique				x	29.4.1.52	protein.postranslational modification.kinase.receptor like cytoplasmatic kinase II			tandem
	AT3G57640	1.6e-14	59.9369	cytosol,nucleus				0		#N/A		Other_Unique					29.4	protein.postranslational modification			proximal
	AT1G53090	0.0018	58.3596	nucleus	SPA4			0		#N/A		Other_Unique				x	30.11	signalling.light			WGD/segmental
	AT1G65190	1.2e-13	64.6688	nucleus				0		#N/A		Other_Unique					29.4	protein.postranslational modification			proximal
	AT1G67470	9.4e-16	63.0915	nucleus				0		#N/A		Other_Unique				x	29.4.1.53	protein.postranslational modification.kinase.receptor like cytoplasmatic kinase III			dispersed
	AT2G17170	2.2e-15	46.6877	nucleus				0		#N/A		Other_Unique					29.4	protein.postranslational modification			tandem
	AT2G46340	0.00046	55.5205	nucleus	SPA1			0		#N/A		Other_Unique	conditional			x	30.11	signalling.light			WGD/segmental
	AT3G15354	2.5e-05	52.0505	nucleus	SPA3			0		#N/A		Other_Unique				x	30.11	signalling.light			WGD/segmental
	AT3G57120	2.5e-22	63.7224	nucleus				0		#N/A		Other_Unique					29.4	protein.postranslational modification			dispersed
	AT3G06483		#N/A	mitochondrion	PDK			0		#N/A		PDHK					30.1.2	signalling.in sugar and nutrient physiology.pyruvate dehydrogenase kinase			singleton	X
	AT2G17930		#N/A	cytosol				0		#N/A		PIKK				x	30.4	signalling.phosphinositides			WGD/segmental
	AT4G36080		#N/A	cytosol				0		#N/A		PIKK				x	30.4	signalling.phosphinositides			WGD/segmental
	AT3G48190		#N/A	nucleus				0		#N/A		PIKK	morphological			x	29.4.1	protein.postranslational modification.kinase			dispersed
	AT5G40820		#N/A	nucleus				0		#N/A		PIKK				x	31.3	cell.cycle			dispersed
	AT1G50030		#N/A	plastid	TOR			0		#N/A		PIKK	essential			x	33.30.1	development.multitarget.target of rapamycin			dispersed
	AT2G24990	>0.01	41.9558	nucleus				0		#N/A		RIO				x	35.1	not assigned.no ontology			dispersed
	AT3G51270	4.5e-05	41.6404	nucleus				0		#N/A		RIO				x	29.2.2.1	protein.synthesis.ribosome biogenesis.export from nucleus			dispersed
	AT5G37350	>0.01	41.9558	nucleus				0		#N/A		RIO					29.2.2.3.99	protein.synthesis.ribosome biogenesis.Pre-rRNA processing and modifications.misc			dispersed
	AT2G40730	3.6e-06	60.8833	cytosol				0		#N/A		SCY				x	29.4	protein.postranslational modification			dispersed
	AT1G61460	4.8e-42	62.4606	cytosol				1		#N/A		TKL_Unique					30.2.24	signalling.receptor kinases.S-locus glycoprotein like			WGD/segmental
	AT1G01450	4.3e-40	66.2461	nucleus				1		#N/A		TKL_Unique				x	29.4	protein.postranslational modification			dispersed
	AT5G58520	1e-41	69.4006	nucleus				0		#N/A		TKL_Unique				x	29.4	protein.postranslational modification			dispersed
	AT2G43850	1.7e-51	69.7161	plastid				0		#N/A		TKL_Unique				x	29.4	protein.postranslational modification			WGD/segmental
	AT1G11350	5.8e-49	61.5142	plasma membrane				1		#N/A		TKL_Unique	conditional			x	30.2.24	signalling.receptor kinases.S-locus glycoprotein like			proximal	X
	AT1G64300	5.3e-43	65.6151	plasma membrane				0		#N/A		TKL_Unique				x	29.4	protein.postranslational modification			WGD/segmental
	AT2G23770	4.5e-38	67.1924	plasma membrane				1		#N/A		TKL_Unique				x	30.2.21	signalling.receptor kinases.lysine motif			dispersed
	AT2G43690	5.3e-45	62.776	plasma membrane				3		#N/A		TKL_Unique					30.2.99	signalling.receptor kinases.misc			WGD/segmental
	AT3G02130	1e-40	64.3533	plasma membrane	RPK2, TOAD2			2		#N/A		TKL_Unique	morphological				30.2.99	signalling.receptor kinases.misc			dispersed	X
	AT3G53840	1.2e-43	69.0852	plasma membrane				2		#N/A		TKL_Unique					30.2.25	signalling.receptor kinases.wall associated kinase			dispersed
	AT3G56100	3.3e-31	62.4606	plasma membrane	MRLK, IMK3			2		#N/A		TKL_Unique					30.2.3	signalling.receptor kinases.leucine rich repeat III			dispersed	X
	AT3G59730	1.1e-36	53.9432	plasma membrane				1		#N/A		TKL_Unique					30.2.99	signalling.receptor kinases.misc			tandem
	AT3G59750	1.6e-46	65.2997	plasma membrane				1		#N/A		TKL_Unique					30.2.99	signalling.receptor kinases.misc			proximal
	AT4G23320	8.3e-47	67.1924	plasma membrane				1		#N/A		TKL_Unique					30.2.17	signalling.receptor kinases.DUF 26			proximal
	AT5G35960	6.1e-43	62.776	plasma membrane				0		#N/A		TKL_Unique					29.4.1.56	protein.postranslational modification.kinase.receptor like cytoplasmatic kinase VI			dispersed
	AT5G38250	5.1e-42	67.8233	plasma membrane				0		#N/A		TKL_Unique					30.2.20	signalling.receptor kinases.wheat LRK10 like			tandem
	AT5G41730	5.3e-40	66.877	plasma membrane				0		#N/A		TKL_Unique					35.2	not assigned.unknown			WGD/segmental
	AT1G16110	3.1e-44	62.776	plasma membrane	WAKL6			1		#N/A		TKL_Unique					30.2.25	signalling.receptor kinases.wall associated kinase			tandem
	AT2G18530	1.3e-14	48.8959	extracellular				1		#N/A		ULK				x	29.4	protein.postranslational modification			dispersed

## Sheet: Suppl 1B
Supplementary Table 1B: Full family names, information on family annotation for soluble kinases as well as extended MAPMAN bins
	soluble kinases					specific abbreviation for receptor-like kinase families				proposed update on MAPMAN bins based on phylogeny and pathway information in PhosPhAt
		full family name	predicted	in kinome			systematic name	full family name		new bin	new bin name
	AGC	cATP-, cGTP- and phospholipid-dependent kinase	38	39		ANHL/U-Box	RLCK_9	adenine nucleotide alpha hydrolases-like kinase		1.1.7	PS.lightreaction.STY kinase
	AURORA	AURORA kinase	3	3		BSK	RLCK_2	brassinosteroid signalling kinase		17.1.2.1	hormone metabolism.abscisic acid.signal transduction.Snf related kinase 2
	CDK	cyclin dependent kinase	15	16		CRCK	RLCK_4	calmodulin binding receptor like cytoplasmatic kinase		17.2.2.1	hormone metabolism.auxin.signal transduction.AGC kinases
	CDKL	CDK-like kinase	14	14		CRK	LRR_8B	cysteine rich kinase		17.3.2.3	hormone metabolism.brassionosteroid.signal transduction.shaggy-like kinase (GSK3/SLK)
	CDPK	calcium dependent kinase	34	34		CRR		crinkly-4 related kinase		17.3.2.4	hormone metabolism.brassionosteroid.signal transduction.somatic embryogenesis like kinase (SERK)
	CDPKRK	CDPK-related kinase	8	8		G-LPK		S-locus lectin protein kinase		17.5.2.1	hormone metabolism.ethylene.signal transduction.CTR1 kinase
	CKII	casein kinase II	4	4		L-LPK		concanavalin A-like lectin protein kinase		29.4.1	protein.postranslational modification.cytoplasmatic kinase
	CKL	casein kinase like kinase	13	13		PERK		proline-rich extensin-like receptor kinase		29.4.1.1	protein.posttranslational modification.cytoplasmatic kinase.AGC
	MAP2K	MAPK kinase	10	10		RK_1		other kinases with no published family		29.4.1.2	protein.posttranslational modification.cytoplasmatic kinase.CDPK-RK
	MAP3K-raf	raf-like MAPK kinase kinase	45	48		SERK	LRR_2	somatic embryogenesis like kinase		29.4.1.3	protein.posttranslational modification.cytoplasmatic kinase.cyclin dependent kinase like
	MAP3K-ste	ste-like MAPK kinase kinase	22	37		SRF	LRR_5	strubbelig receptor family		29.4.1.4	protein.posttranslational modification.cytoplasmatic kinase.IRE
	MAP4K	MAPK related kinase	10	10		WAK		cell wall-associated kinase		29.4.1.5	protein.posttranslational modification.cytoplasmatic kinase.casein kinase like
	MAPK	mitogen activated kinase	21	21						29.4.2	protein.posttranslational modification.receptor like cytoplasmatic kinase
	NEK	never in mitosis related kinase	7	7						29.4.2.1	protein.posttranslational modification.RLCK.brassinosteroid signalling kinase
	PKRK	PEP kinase related kinase	4	4						30.1.1	signalling.in sugar and nutrient physiology.Snf related kinase 1
	SLK	shaggy-like kinase / GSK3-like kinase	10	10						30.1.2	signalling.in sugar and nutrient physiology.SnRK1 activating kinase 1
	SnAK	SnRK1 activatin kinase	2	2						30.3.1	signalling.calcium.calcium dependent protein kinases
	SnRK1	SNF1-related kinase 1	3	3						30.3.2	signalling.calcium.CBL interacting kinase/SnRK3
	SnRK2	SNF1-related kinase 2	10	10						30.6.1	signalling.MAP kinases.MAP3K, ste-like
	SnRK3	SNF1-related kinase 3	26	27						30.6.2	signalling.MAPK kinases.putative MAP3K, Raf-like
	WNK	with no lysine kinase	10	11						30.6.3	signalling.MAP kinases.MAP2K
	soluble kinase	other kinases in kinome without family annotation		51						30.6.4	signalling.MAP kinases.MAPK
										30.13	signalling.cirkadian rhythm
										30.13.1	signalling, circadian rhythm.with no lysine-kinase
										30.13.2	signalling, circadian rhythm.casein kinase II (CKII)

## Sheet: Sheet1
proposed update on MAPMAN bins based on phylogeny and pathway information in PhosPhAt
new bin	new bin name
1.1.7	PS.lightreaction.STY kinase
17.1.2.1	hormone metabolism.abscisic acid.signal transduction.Snf related kinase 2
17.2.2.1	hormone metabolism.auxin.signal transduction.AGC kinases
17.3.2.3	hormone metabolism.brassionosteroid.signal transduction.shaggy-like kinase (GSK3/SLK)
17.3.2.4	hormone metabolism.brassionosteroid.signal transduction.somatic embryogenesis like kinase (SERK)
17.5.2.1	hormone metabolism.ethylene.signal transduction.CTR1 kinase
29.4.1	protein.postranslational modification.cytoplasmatic kinase
29.4.1.1	protein.posttranslational modification.cytoplasmatic kinase.AGC
29.4.1.2	protein.posttranslational modification.cytoplasmatic kinase.CDPK-RK
29.4.1.3	protein.posttranslational modification.cytoplasmatic kinase.cyclin dependent kinase like
29.4.1.4	protein.posttranslational modification.cytoplasmatic kinase.IRE
29.4.1.5	protein.posttranslational modification.cytoplasmatic kinase.casein kinase like
29.4.2	protein.posttranslational modification.receptor like cytoplasmatic kinase
29.4.2.1	protein.posttranslational modification.RLCK.brassinosteroid signalling kinase
30.1.1	signalling.in sugar and nutrient physiology.Snf related kinase 1
30.1.2	signalling.in sugar and nutrient physiology.SnRK1 activating kinase 1
30.3.1	signalling.calcium.calcium dependent protein kinases
30.3.2	signalling.calcium.CBL interacting kinase/SnRK3
30.6.1	signalling.MAP kinases.MAP3K, ste-like
30.6.2	signalling.MAPK kinases.putative MAP3K, Raf-like
30.6.3	signalling.MAP kinases.MAP2K
30.6.4	signalling.MAP kinases.MAPK
30.13	signalling.cirkadian rhythm
30.13.1	signalling, circadian rhythm.with no lysine-kinase
30.13.2	signalling, circadian rhythm.casein kinase II (CKII)
