# Supplementary material for: The Arabidopsis Kinome: phylogeny and evolutionary insights into functional diversification
Source: BMC Genomics. 2014 Jul 1;15(1):548. doi: 10.1186/1471-2164-15-548 (PMC4112214; doi:10.1186/1471-2164-15-548)
Supplement: Supplementary file 7 — Additional file 7: List of additional Arabidopsis protein kinases from EKPD and List of two protein kinases analysed here not listed in EKPD [59]. (XLSX 19 KB) [file 12864_2014_6281_MOESM7_ESM.xlsx]

## Sheet: EKPD kinase not in AtKINOME
AGI	bin	mapman	description	bin1	bin short	SUBA3	SUBA3 short	EKPD group	EKPD family
AT2G26700	29.4	protein.postranslational modification	Symbols: PID2 | PID2 (PINOID2); ATP binding / kinase/ protein kinase | chr2:11368596-11371099 FORWARD	29	29.4	cytosol	C	AGC	AGC_Unique
AT2G17930	30.4	signalling.phosphinositides	binding / inositol or phosphatidylinositol kinase/ phosphotransferase, alcohol group as acceptor | chr2:7784288-7802230 REVERSE	30	30.4	cytosol	C	Atypical	PIKK
AT4G24810	35.1.1	not assigned.no ontology.ABC1 family protein	ABC1 family protein | chr4:12786627-12789713 REVERSE	35	35	cytosol	C	Atypical	ABC1
AT4G36080	30.4	signalling.phosphinositides	FAT domain-containing protein / phosphatidylinositol 3- and 4-kinase family protein | chr4:17059824-17077628 REVERSE	30	30.4	cytosol	C	Atypical	PIKK
AT5G50330	35.1.1	not assigned.no ontology.ABC1 family protein	ATP binding / protein kinase | chr5:20485223-20488684 REVERSE	35	35	cytosol	C	Atypical	ABC1
AT1G11390	35.1.1	not assigned.no ontology.ABC1 family protein	ABC1 family protein | chr1:3834459-3837629 REVERSE	35	35	mitochondrion	M	Atypical	ABC1
AT1G61640	35.1.1	not assigned.no ontology.ABC1 family protein	ABC1 family protein | chr1:22746372-22749184 REVERSE	35	35	mitochondrion	M	Atypical	ABC1
AT1G65950	34.16	transport.ABC transporters and multidrug resistance systems	ABC1 family protein | chr1:24546704-24551144 REVERSE	34	34.16	mitochondrion	M	Atypical	ABC1
AT2G40090	35.1.1	not assigned.no ontology.ABC1 family protein	Symbols: ATATH9 | ATATH9; transporter | chr2:16737466-16740370 REVERSE	35	35	mitochondrion	M	Atypical	ABC1
AT3G06483	30.1.2	signalling.in sugar and nutrient physiology.pyruvate dehydrogenase kinase	Symbols: PDK, ATPDHK | PDK (PYRUVATE DEHYDROGENASE KINASE); ATP binding / histidine phosphotransfer kinase/ pyruvate dehydrogenase (acetyl-transferring) kinase | chr3:1990416-1992744 REVERSE	30	30.1	mitochondrion	M	Atypical	PDHK
AT4G01660	9.99	mitochondrial electron transport / ATP synthesis.unspecified	Symbols: ATABC1, ATATH10 | ATABC1 (ARABIDOPSIS THALIANA ABC TRANSPORTER 1); transporter | chr4:708544-711256 FORWARD	9	9.99	mitochondrion	M	Atypical	ABC1
AT5G24970	35.1.1	not assigned.no ontology.ABC1 family protein	ABC1 family protein | chr5:8604324-8608842 REVERSE	35	35	mitochondrion	M	Atypical	ABC1
AT2G24990	35.1	not assigned.no ontology	RIO1 family protein | chr2:10625214-10628299 FORWARD	35	35	nucleus	N	Atypical	RIO
AT3G48190	29.4.1	protein.postranslational modification.kinase	Symbols: ATM, ATATM | ATM (ATAXIA-TELANGIECTASIA MUTATED); 1-phosphatidylinositol-3-phosphate 5-kinase | chr3:17797334-17828591 FORWARD	29	29.4.1	nucleus	N	Atypical	PIKK
AT3G51270	29.2.2.1	protein.synthesis.ribosome biogenesis.export from nucleus	ATP binding / catalytic/ protein serine/threonine kinase | chr3:19033568-19036772 FORWARD	29	29.2	nucleus	N	Atypical	RIO
AT5G37350	29.2.2.3.99	protein.synthesis.ribosome biogenesis.Pre-rRNA processing and modifications.misc	RIO1 family protein | chr5:14792984-14796027 FORWARD	29	29.2	nucleus	N	Atypical	RIO
AT5G40820	31.3	cell.cycle	Symbols: ATRAD3, ATR, ATATR | ATRAD3; binding / inositol or phosphatidylinositol kinase/ phosphotransferase, alcohol group as acceptor / protein serine/threonine kinase | chr5:16342745-16353898 REVERSE	31	31.3	nucleus	N	Atypical	PIKK
AT1G50030	33.30.1	development.multitarget.target of rapamycin	Symbols: TOR | TOR (TARGET OF RAPAMYCIN); 1-phosphatidylinositol-3-kinase/ protein binding | chr1:18522441-18539995 REVERSE	33	33.3	plastid	P	Atypical	PIKK
AT1G71810	35.1.1	not assigned.no ontology.ABC1 family protein	ABC1 family protein | chr1:27002414-27008176 REVERSE	35	35	plastid	P	Atypical	ABC1
AT1G79600	34.16	transport.ABC transporters and multidrug resistance systems	ABC1 family protein | chr1:29949925-29952690 REVERSE	34	34.16	plastid	P	Atypical	ABC1
AT2G39190	35.1.1	not assigned.no ontology.ABC1 family protein	Symbols: ATATH8 | ATATH8; transporter | chr2:16349968-16355963 FORWARD	35	35	plastid	P	Atypical	ABC1
AT3G07700	35.1.1	not assigned.no ontology.ABC1 family protein	ABC1 family protein | chr3:2459491-2463957 REVERSE	35	35	plastid	P	Atypical	ABC1
AT3G24190	35.1.1	not assigned.no ontology.ABC1 family protein	ABC1 family protein | chr3:8743253-8747901 FORWARD	35	35	plastid	P	Atypical	ABC1
AT4G31390	34.16	transport.ABC transporters and multidrug resistance systems	ABC1 family protein | chr4:15233075-15237109 FORWARD	34	34.16	plastid	P	Atypical	ABC1
AT5G05200	35.2	not assigned.unknown	ABC1 family protein | chr5:1544007-1547164 REVERSE	35	35	plastid	P	Atypical	ABC1
AT5G64940	20.2	stress.abiotic	Symbols: ATATH13, ATH13, ATOSA1, OSA1 | ATATH13; transporter | chr5:25948973-25953822 FORWARD	20	20.2	plastid	P	Atypical	ABC1
AT5G24810	35.1.1	not assigned.no ontology.ABC1 family protein	ABC1 family protein | chr5:8516635-8522767 REVERSE	35	35	plasma membrane,golgi	PM,G	Atypical	ABC1
AT5G57565	29.4.1	protein.postranslational modification.kinase	protein kinase family protein | chr5:23310346-23311564 FORWARD	29	29.4.1	cytosol	C	CAMK	CAMKL
AT4G08800	29.4	protein.postranslational modification	protein kinase, putative | chr4:5614134-5615919 FORWARD	29	29.4	cytosol	C	CK1	CK1
AT4G01595	30.6	signalling.MAP kinases	ATP binding / MAP kinase/ protein kinase | chr4:690726-691993 REVERSE	30	30.6	cytosol	C	CMGC	MAPK
AT4G03175	29.4	protein.postranslational modification	protein kinase family protein | chr4:1402187-1402864 REVERSE	29	29.4	extracellular,plasma membrane	EX,PM	CMGC	DYRK
AT1G21245	30.2.25	signalling.receptor kinases.wall associated kinase	wall-associated kinase-related | chr1:7436842-7437342 FORWARD	30	30.2	cytosol	C	Other	Other_Unique
AT2G16620	29.4	protein.postranslational modification	protein kinase-related | chr2:7205391-7205918 REVERSE	29	29.4	cytosol	C	Other	Other_Unique
AT2G20635	35.2	not assigned.unknown	ATP binding / protein kinase/ protein serine/threonine kinase | chr2:8900410-8903384 FORWARD	35	35	cytosol	C	Other	BUB
AT2G40730	29.4	protein.postranslational modification	HEAT repeat-containing protein | chr2:16989836-16996298 REVERSE	29	29.4	cytosol	C	Other	SCY
AT3G52530	29.4	protein.postranslational modification	protein kinase family protein | chr3:19484867-19485922 REVERSE	29	29.4	cytosol	C	Other	Other_Unique
AT3G57700	29.4	protein.postranslational modification	protein kinase, putative | chr3:21384917-21385939 FORWARD	29	29.4	cytosol	C	Other	Other_Unique
AT3G57760	29.4	protein.postranslational modification	protein kinase family protein | chr3:21395593-21397244 FORWARD	29	29.4	cytosol	C	Other	Other_Unique
AT3G57770	29.4.1.53	protein.postranslational modification.kinase.receptor like cytoplasmatic kinase III	protein kinase, putative | chr3:21397542-21398853 FORWARD	29	29.4.1	cytosol	C	Other	Other_Unique
AT4G21366	30.2.99	signalling.receptor kinases.misc	ATP binding / protein tyrosine kinase | chr4:11383541-11383955 FORWARD	30	30.2	cytosol	C	Other	Other_Unique
AT5G11400	29.4.1.52	protein.postranslational modification.kinase.receptor like cytoplasmatic kinase II	protein kinase-related | chr5:3636614-3638059 REVERSE	29	29.4.1	cytosol	C	Other	Other_Unique
AT3G57640	29.4	protein.postranslational modification	protein kinase family protein | chr3:21344800-21346057 REVERSE	29	29.4	cytosol,nucleus	C,N	Other	Other_Unique
AT2G18530	29.4	protein.postranslational modification	protein kinase family protein | chr2:8039670-8040780 FORWARD	29	29.4	extracellular	EX	Other	ULK
AT1G09450	35.1	not assigned.no ontology	haspin-related | chr1:3049024-3053112 FORWARD	35	35	nucleus	N	Other	Haspin
AT1G53090	30.11	signalling.light	Symbols: SPA4 | SPA4 (SPA1-RELATED 4); protein binding / signal transducer | chr1:19783542-19786902 FORWARD	30	30.1	nucleus	N	Other	Other_Unique
AT1G65190	29.4	protein.postranslational modification	protein kinase family protein | chr1:24215644-24217328 REVERSE	29	29.4	nucleus	N	Other	Other_Unique
AT1G67470	29.4.1.53	protein.postranslational modification.kinase.receptor like cytoplasmatic kinase III	protein kinase family protein | chr1:25272182-25273576 FORWARD	29	29.4.1	nucleus	N	Other	Other_Unique
AT2G17170	29.4	protein.postranslational modification	protein kinase family protein | chr2:7474736-7476438 FORWARD	29	29.4	nucleus	N	Other	Other_Unique
AT2G46340	30.11	signalling.light	Symbols: SPA1 | SPA1 (SUPPRESSOR OF PHYA-105 1); protein binding / signal transducer | chr2:19022173-19027413 REVERSE	30	30.1	nucleus	N	Other	Other_Unique
AT3G15354	30.11	signalling.light	Symbols: SPA3 | SPA3 (SPA1-RELATED 3); protein binding / signal transducer | chr3:5169095-5172837 REVERSE	30	30.1	nucleus	N	Other	Other_Unique
AT3G57120	29.4	protein.postranslational modification	protein kinase family protein | chr3:21138905-21140610 FORWARD	29	29.4	nucleus	N	Other	Other_Unique
AT5G26110	29.5	protein.degradation	ATP binding / catalytic/ protein kinase | chr5:9117907-9119826 REVERSE	29	29.5	nucleus	N	Other	Bud32
AT2G25790	30.2.4	signalling.receptor kinases.leucine rich repeat IV	leucine-rich repeat transmembrane protein kinase, putative | chr2:11000599-11004235 FORWARD	30	30.2	plasma membrane	PM	Other	Other_Unique
AT2G27060	30.2.3	signalling.receptor kinases.leucine rich repeat III	ATP binding / protein binding / protein kinase/ protein serine/threonine kinase/ protein tyrosine kinase | chr2:11551041-11554775 FORWARD	30	30.2	plasma membrane	PM	Other	Other_Unique
AT2G41890	26.16	misc.myrosinases-lectin-jacalin	curculin-like (mannose-binding) lectin family protein / PAN domain-containing protein | chr2:17478058-17480352 REVERSE	26	26.16	plasma membrane	PM	Other	Other_Unique
AT2G46850	30.2.99	signalling.receptor kinases.misc	ATP binding / protein kinase/ protein tyrosine kinase | chr2:19251066-19253368 FORWARD	30	30.2	plasma membrane	PM	Other	Other_Unique
AT3G45390	29.4	protein.postranslational modification	lectin protein kinase family protein | chr3:16647921-16649974 REVERSE	29	29.4	plasma membrane	PM	Other	Other_Unique
AT4G20790	30.2.6	signalling.receptor kinases.leucine rich repeat VI	leucine-rich repeat family protein | chr4:11134775-11136423 REVERSE	30	30.2	plasma membrane	PM	Other	Other_Unique
AT4G20940	30.2.3	signalling.receptor kinases.leucine rich repeat III	leucine-rich repeat family protein | chr4:11202728-11206280 FORWARD	30	30.2	plasma membrane	PM	Other	Other_Unique
AT5G07150	30.2.6	signalling.receptor kinases.leucine rich repeat VI	leucine-rich repeat family protein | chr5:2215820-2217983 FORWARD	30	30.2	plasma membrane	PM	Other	Other_Unique
AT5G51350	30.2.14	signalling.receptor kinases.leucine rich repeat XIV	leucine-rich repeat transmembrane protein kinase, putative | chr5:20867602-20870745 REVERSE	30	30.2	plasma membrane	PM	Other	Other_Unique
AT1G49270	30.2.22	signalling.receptor kinases.proline extensin like	protein kinase family protein | chr1:18227334-18230227 REVERSE	30	30.2	cytosol	C	TKL	IRAK
AT1G61460	30.2.24	signalling.receptor kinases.S-locus glycoprotein like	S-locus protein kinase, putative | chr1:22674198-22677713 REVERSE	30	30.2	cytosol	C	TKL	TKL_Unique
AT1G74490	29.4.1.57	protein.postranslational modification.kinase.receptor like cytoplasmatic kinase VII	protein kinase, putative | chr1:27994700-27996742 REVERSE	29	29.4.1	cytosol	C	TKL	IRAK
AT2G47060	29.4.1.58	protein.postranslational modification.kinase.receptor like cytoplasmatic kinase VIII	serine/threonine protein kinase, putative | chr2:19332904-19334971 REVERSE	29	29.4.1	cytosol	C	TKL	IRAK
AT3G57740	29.4	protein.postranslational modification	protein kinase family protein | chr3:21392671-21393744 FORWARD	29	29.4	cytosol	C	TKL	IRAK
AT3G57750	29.4	protein.postranslational modification	protein kinase, putative | chr3:21394024-21395288 FORWARD	29	29.4	cytosol	C	TKL	IRAK
AT5G22050	29.4	protein.postranslational modification	protein kinase family protein | chr5:7301231-7303418 FORWARD	29	29.4	cytosol	C	TKL	IRAK
AT5G65500	29.4.1.59	protein.postranslational modification.kinase.receptor like cytoplasmatic kinase IX	ATP binding / kinase/ protein kinase/ protein serine/threonine kinase/ protein tyrosine kinase/ ubiquitin-protein ligase | chr5:26181093-26183997 REVERSE	29	29.4.1	cytosol	C	TKL	IRAK
AT3G57730	29.4	protein.postranslational modification	protein kinase, putative | chr3:21389964-21391562 REVERSE	29	29.4	cytosol,mitochondrion	C,M	TKL	IRAK
AT1G70460	30.2.22	signalling.receptor kinases.proline extensin like	protein kinase, putative | chr1:26555846-26559284 FORWARD	30	30.2	cytosol,plastid	C,P	TKL	IRAK
AT3G59700	30.2.19	signalling.receptor kinases.legume-lectin	Symbols: ATHLECRK, LECRK1 | ATHLECRK (ARABIDOPSIS THALIANA LECTIN-RECEPTOR KINASE); kinase | chr3:22052133-22054275 FORWARD	30	30.2	extracellular,plasma membrane	EX,PM	TKL	IRAK
AT1G01450	29.4	protein.postranslational modification	protein kinase-related | chr1:164105-165517 REVERSE	29	29.4	nucleus	N	TKL	TKL_Unique
AT3G08760	29.4	protein.postranslational modification	Symbols: ATSIK | ATSIK; ATP binding / kinase/ protein kinase/ protein tyrosine kinase | chr3:2657918-2660889 REVERSE	29	29.4	nucleus	N	TKL	IRAK
AT3G45920	30.2.99	signalling.receptor kinases.misc	receptor protein kinase-related | chr3:16882182-16883001 FORWARD	30	30.2	nucleus	N	TKL	IRAK
AT5G58520	29.4	protein.postranslational modification	protein kinase family protein | chr5:23655234-23658162 FORWARD	29	29.4	nucleus	N	TKL	TKL_Unique
AT2G43850	29.4	protein.postranslational modification	ankyrin protein kinase, putative (APK1) | chr2:18159182-18162044 REVERSE	29	29.4	plastid	P	TKL	TKL_Unique
AT5G11410	29.4.1.52	protein.postranslational modification.kinase.receptor like cytoplasmatic kinase II	protein kinase family protein | chr5:3638431-3639883 REVERSE	29	29.4.1	plastid	P	TKL	IRAK
AT1G09970	30.2.11	signalling.receptor kinases.leucine rich repeat XI	Symbols: LRR XI-23 | LRR XI-23; ATP binding / kinase/ protein kinase/ protein serine/threonine kinase | chr1:3252317-3255654 FORWARD	30	30.2	plasma membrane	PM	TKL	IRAK
AT1G11050	30.2.23	signalling.receptor kinases.RKF3 like	protein kinase family protein | chr1:3681888-3684169 FORWARD	30	30.2	plasma membrane	PM	TKL	IRAK
AT1G11280	30.2.24	signalling.receptor kinases.S-locus glycoprotein like	S-locus protein kinase, putative | chr1:3787334-3790812 REVERSE	30	30.2	plasma membrane	PM	TKL	IRAK
AT1G11350	30.2.24	signalling.receptor kinases.S-locus glycoprotein like	Symbols: CBRLK1, SD1-13, RKS2 | SD1-13 (S-DOMAIN-1 13); kinase/ protein kinase/ protein serine/threonine kinase | chr1:3817591-3820805 REVERSE	30	30.2	plasma membrane	PM	TKL	TKL_Unique
AT1G16110	30.2.25	signalling.receptor kinases.wall associated kinase	Symbols: WAKL6 | WAKL6 (wall associated kinase-like 6); kinase | chr1:5518373-5520891 FORWARD	30	30.2	plasma membrane	PM	TKL	TKL_Unique
AT1G19090	30.2.17	signalling.receptor kinases.DUF 26	Symbols: RKF2 | RKF2 (receptor-like serine/threonine kinase 2); kinase/ receptor signaling protein serine/threonine kinase | chr1:6590245-6592816 FORWARD	30	30.2	plasma membrane	PM	TKL	IRAK
AT1G56140	30.2.8.2	signalling.receptor kinases.leucine rich repeat VIII.VIII-2	leucine-rich repeat family protein / protein kinase family protein | chr1:21001574-21007809 REVERSE	30	30.2	plasma membrane	PM	TKL	IRAK
AT1G61380	30.2.24	signalling.receptor kinases.S-locus glycoprotein like	Symbols: SD1-29 | SD1-29 (S-DOMAIN-1 29); carbohydrate binding / kinase/ protein kinase | chr1:22646072-22649521 REVERSE	30	30.2	plasma membrane	PM	TKL	IRAK
AT1G61610	29.4	protein.postranslational modification	S-locus lectin protein kinase family protein | chr1:22733472-22736509 FORWARD	29	29.4	plasma membrane	PM	TKL	IRAK
AT1G63430	30.2.6	signalling.receptor kinases.leucine rich repeat VI	leucine-rich repeat transmembrane protein kinase, putative | chr1:23522608-23526770 FORWARD	30	30.2	plasma membrane	PM	TKL	IRAK
AT1G64300	29.4	protein.postranslational modification	protein kinase family protein | chr1:23863095-23866045 FORWARD	29	29.4	plasma membrane	PM	TKL	TKL_Unique
AT1G65790	30.2.24	signalling.receptor kinases.S-locus glycoprotein like	Symbols: ARK1 | ARK1 (A. THALIANA RECEPTOR KINASE 1); kinase/ protein kinase/ protein serine/threonine kinase/ transmembrane receptor protein kinase | chr1:24468932-24472329 FORWARD	30	30.2	plasma membrane	PM	TKL	IRAK
AT1G65800	30.2.24	signalling.receptor kinases.S-locus glycoprotein like	Symbols: ARK2 | ARK2 (A. THALIANA RECEPTOR KINASE 2); kinase/ protein kinase/ transmembrane receptor protein serine/threonine kinase | chr1:24473121-24476715 FORWARD	30	30.2	plasma membrane	PM	TKL	IRAK
AT1G67520	29.4	protein.postranslational modification	lectin protein kinase family protein | chr1:25302726-25305857 REVERSE	29	29.4	plasma membrane	PM	TKL	IRAK
AT1G68400	30.2.3	signalling.receptor kinases.leucine rich repeat III	leucine-rich repeat transmembrane protein kinase, putative | chr1:25646039-25648946 REVERSE	30	30.2	plasma membrane	PM	TKL	IRAK
AT1G70530	30.2.17	signalling.receptor kinases.DUF 26	protein kinase family protein | chr1:26588750-26591379 REVERSE	30	30.2	plasma membrane	PM	TKL	IRAK
AT2G23770	30.2.21	signalling.receptor kinases.lysine motif	protein kinase family protein / peptidoglycan-binding LysM domain-containing protein | chr2:10120242-10122080 REVERSE	30	30.2	plasma membrane	PM	TKL	TKL_Unique
AT2G43690	30.2.99	signalling.receptor kinases.misc	lectin protein kinase, putative | chr2:18112589-18114583 FORWARD	30	30.2	plasma membrane	PM	TKL	TKL_Unique
AT2G43700	29.4	protein.postranslational modification	lectin protein kinase family protein | chr2:18115092-18118844 FORWARD	29	29.4	plasma membrane	PM	TKL	IRAK
AT3G02130	30.2.99	signalling.receptor kinases.misc	Symbols: RPK2, TOAD2 | RPK2 (RECEPTOR-LIKE PROTEIN KINASE 2); ATP binding / kinase/ protein serine/threonine kinase | chr3:381219-384442 FORWARD	30	30.2	plasma membrane	PM	TKL	TKL_Unique
AT3G53840	30.2.25	signalling.receptor kinases.wall associated kinase	protein kinase family protein | chr3:19945571-19947719 FORWARD	30	30.2	plasma membrane	PM	TKL	TKL_Unique
AT3G56100	30.2.3	signalling.receptor kinases.leucine rich repeat III	Symbols: MRLK, IMK3 | MRLK (MERISTEMATIC RECEPTOR-LIKE KINASE); ATP binding / protein binding / protein kinase/ protein serine/threonine kinase | chr3:20816931-20819517 REVERSE	30	30.2	plasma membrane	PM	TKL	TKL_Unique
AT3G59730	30.2.99	signalling.receptor kinases.misc	receptor lectin kinase, putative | chr3:22064308-22065879 REVERSE	30	30.2	plasma membrane	PM	TKL	TKL_Unique
AT3G59740	30.2.19	signalling.receptor kinases.legume-lectin	receptor lectin kinase 3 (lecRK3) | chr3:22066987-22069058 REVERSE	30	30.2	plasma membrane	PM	TKL	IRAK
AT3G59750	30.2.99	signalling.receptor kinases.misc	receptor lectin kinase, putative | chr3:22069855-22071821 REVERSE	30	30.2	plasma membrane	PM	TKL	TKL_Unique
AT4G21380	30.2.24	signalling.receptor kinases.S-locus glycoprotein like	Symbols: ARK3 | ARK3 (A. THALIANA RECEPTOR KINASE 3); kinase/ transmembrane receptor protein serine/threonine kinase | chr4:11388925-11393226 REVERSE	30	30.2	plasma membrane	PM	TKL	IRAK
AT4G21410	30.2.17	signalling.receptor kinases.DUF 26	protein kinase family protein | chr4:11402314-11405056 REVERSE	30	30.2	plasma membrane	PM	TKL	IRAK
AT4G23320	30.2.17	signalling.receptor kinases.DUF 26	protein kinase family protein | chr4:12189182-12191626 REVERSE	30	30.2	plasma membrane	PM	TKL	TKL_Unique
AT4G26540	30.2.11	signalling.receptor kinases.leucine rich repeat XI	kinase | chr4:13394522-13398112 REVERSE	30	30.2	plasma membrane	PM	TKL	IRAK
AT5G35960	29.4.1.56	protein.postranslational modification.kinase.receptor like cytoplasmatic kinase VI	protein kinase, putative | chr5:14108524-14110536 REVERSE	29	29.4.1	plasma membrane	PM	TKL	TKL_Unique
AT5G38250	30.2.20	signalling.receptor kinases.wheat LRK10 like	serine/threonine protein kinase, putative | chr5:15280643-15282709 REVERSE	30	30.2	plasma membrane	PM	TKL	TKL_Unique
AT5G41180	30.2.6	signalling.receptor kinases.leucine rich repeat VI	leucine-rich repeat protein kinase, putative | chr5:16483871-16487426 FORWARD	30	30.2	plasma membrane	PM	TKL	IRAK
AT5G41730	35.2	not assigned.unknown	protein kinase family protein | chr5:16684914-16687145 REVERSE	35	35	plasma membrane	PM	TKL	TKL_Unique

## Sheet: AtKINOME not in EKPD
AGI	bin	mapman	description	bin1	bin short	SUBA3	SUBA3 short	Kinase family
AT5G16810	35.2	not assigned.unknown	ATP binding / protein kinase | chr5:5526742-5529930 REVERSE	35	35	plastid	P	soluble
AT5G53450	29.4	protein.postranslational modification	Symbols: ORG1 | ORG1 (OBP3-responsive gene 1); ATP binding / kinase/ protein kinase | chr5:21688773-21692429 FORWARD	29	29.4	plastid	P	soluble
